# Supplementary material for: A Correlation Study of Prognostic Risk Prediction for Colorectal Cancer Based on Autophagy Signature Genes
Source: Front Oncol. 2021 May 25;11:595099. doi: 10.3389/fonc.2021.595099 (PMC8218632; doi:10.3389/fonc.2021.595099)
Supplement: Supplementary file 1 [file Table_1.xlsx]

## Sheet: Sheet1
Enrichment in phenotype: l (284 samples)
41 / 178 gene sets are upregulated in phenotype l
0 gene sets are significantly enriched at FDR < 25%
0 gene sets are significantly enriched at nominal pvalue < 1%
4 gene sets are significantly enriched at nominal pvalue < 5%
Enrichment in phenotype:?h (284 samples)
137 / 178 gene sets are upregulated in phenotype?h
122 gene sets are significant at FDR < 25%
81 gene sets are significantly enriched at nominal pvalue < 1%
98 gene sets are significantly enriched at nominal pvalue < 5%
CTSL	High
NAME	ES	NES	NOM p-val	FDR q-val
KEGG_CYTOKINE_CYTOKINE_RECEPTOR_INTERACTION	0.762022	2.8106	0	0
KEGG_TOLL_LIKE_RECEPTOR_SIGNALING_PATHWAY	0.742712	2.73993	0	0
KEGG_CHEMOKINE_SIGNALING_PATHWAY	0.754397	2.73836	0	0
KEGG_NATURAL_KILLER_CELL_MEDIATED_CYTOTOXICITY	0.755604	2.72144	0	0
KEGG_LEUKOCYTE_TRANSENDOTHELIAL_MIGRATION	0.701807	2.56781	0	0
KEGG_NOD_LIKE_RECEPTOR_SIGNALING_PATHWAY	0.734321	2.56218	0	0
KEGG_COMPLEMENT_AND_COAGULATION_CASCADES	0.779084	2.53277	0	0
KEGG_JAK_STAT_SIGNALING_PATHWAY	0.653323	2.53176	0	0
KEGG_LEISHMANIA_INFECTION	0.851024	2.52011	0	0
KEGG_ANTIGEN_PROCESSING_AND_PRESENTATION	0.839756	2.51313	0	0
KEGG_REGULATION_OF_ACTIN_CYTOSKELETON	0.637121	2.51255	0	0
KEGG_HEMATOPOIETIC_CELL_LINEAGE	0.823067	2.50704	0	0
KEGG_FOCAL_ADHESION	0.707177	2.4996	0	0
KEGG_CELL_ADHESION_MOLECULES_CAMS	0.784279	2.49691	0	0
KEGG_VIRAL_MYOCARDITIS	0.784738	2.44601	0	0
KEGG_PATHWAYS_IN_CANCER	0.587707	2.44012	0	0
KEGG_AUTOIMMUNE_THYROID_DISEASE	0.857964	2.43663	0	0
KEGG_T_CELL_RECEPTOR_SIGNALING_PATHWAY	0.670941	2.43406	0	0
KEGG_SYSTEMIC_LUPUS_ERYTHEMATOSUS	0.875714	2.41594	0	0
KEGG_MAPK_SIGNALING_PATHWAY	0.572566	2.41065	0	0
KEGG_CYTOSOLIC_DNA_SENSING_PATHWAY	0.665739	2.34339	0	3.79e-05
KEGG_APOPTOSIS	0.621796	2.35835	0	3.94e-05
KEGG_ECM_RECEPTOR_INTERACTION	0.802995	2.35995	0	4.11e-05
KEGG_FC_EPSILON_RI_SIGNALING_PATHWAY	0.610899	2.36048	0	4.29e-05
KEGG_B_CELL_RECEPTOR_SIGNALING_PATHWAY	0.684679	2.3665	0	4.48e-05
KEGG_RIG_I_LIKE_RECEPTOR_SIGNALING_PATHWAY	0.633617	2.36945	0	4.69e-05
KEGG_CALCIUM_SIGNALING_PATHWAY	0.575081	2.29028	0	6.75e-05
KEGG_LYSOSOME	0.69962	2.31132	0	6.99e-05
KEGG_FC_GAMMA_R_MEDIATED_PHAGOCYTOSIS	0.630343	2.32861	0	7.25e-05
KEGG_INTESTINAL_IMMUNE_NETWORK_FOR_IGA_PRODUCTION	0.8519	2.26962	0	9.74e-05
KEGG_TYPE_I_DIABETES_MELLITUS	0.882855	2.25736	0	0.000121
KEGG_PRION_DISEASES	0.70485	2.2671	0	0.000125
KEGG_TGF_BETA_SIGNALING_PATHWAY	0.588951	2.24904	0	0.000139
KEGG_RENAL_CELL_CARCINOMA	0.615567	2.2495	0	0.000143
KEGG_HYPERTROPHIC_CARDIOMYOPATHY_HCM	0.646069	2.24984	0	0.000147
KEGG_GRAFT_VERSUS_HOST_DISEASE	0.927348	2.22611	0	0.000296
KEGG_ASTHMA	0.879083	2.22398	0	0.000314
KEGG_NEUROACTIVE_LIGAND_RECEPTOR_INTERACTION	0.594078	2.21051	0	0.00033
KEGG_DILATED_CARDIOMYOPATHY	0.646885	2.21374	0	0.000331
KEGG_SMALL_CELL_LUNG_CANCER	0.597262	2.21146	0	0.000339
KEGG_VASCULAR_SMOOTH_MUSCLE_CONTRACTION	0.58888	2.21242	0	0.000347
KEGG_GAP_JUNCTION	0.561656	2.16954	0	0.000543
KEGG_PRIMARY_IMMUNODEFICIENCY	0.800144	2.17669	0	0.00055
KEGG_VEGF_SIGNALING_PATHWAY	0.553305	2.16985	0	0.000556
KEGG_MELANOGENESIS	0.559435	2.16785	0	0.000618
KEGG_ALLOGRAFT_REJECTION	0.925456	2.15618	0	0.000677
KEGG_EPITHELIAL_CELL_SIGNALING_IN_HELICOBACTER_PYLORI_INFECTION	0.591467	2.14551	0	0.000866
KEGG_NEUROTROPHIN_SIGNALING_PATHWAY	0.541322	2.12298	0	0.00124392
KEGG_PANCREATIC_CANCER	0.588778	2.11279	0	0.00127363
KEGG_PATHOGENIC_ESCHERICHIA_COLI_INFECTION	0.607168	2.11311	0.002079	0.00127707
KEGG_GLYCOSAMINOGLYCAN_BIOSYNTHESIS_HEPARAN_SULFATE	0.656607	2.10839	0	0.00134766
KEGG_ADIPOCYTOKINE_SIGNALING_PATHWAY	0.565057	2.09543	0	0.00152274
KEGG_GLYCOSAMINOGLYCAN_BIOSYNTHESIS_CHONDROITIN_SULFATE	0.811445	2.08124	0	0.00166257
KEGG_ENDOCYTOSIS	0.509994	2.08267	0	0.00167846
KEGG_AXON_GUIDANCE	0.539442	2.07646	0	0.0017328
KEGG_MELANOMA	0.55198	2.07218	0	0.00182307
KEGG_GLYCOSPHINGOLIPID_BIOSYNTHESIS_GANGLIO_SERIES	0.759424	2.06057	0	0.00201767
KEGG_PROSTATE_CANCER	0.531191	2.02756	0.00189036	0.00289958
KEGG_TYPE_II_DIABETES_MELLITUS	0.559137	1.99969	0	0.00390546
KEGG_AMYOTROPHIC_LATERAL_SCLEROSIS_ALS	0.524366	1.98263	0	0.00459889
KEGG_GLYCOSAMINOGLYCAN_BIOSYNTHESIS_KERATAN_SULFATE	0.76805	1.98382	0	0.00464049
KEGG_ETHER_LIPID_METABOLISM	0.558508	1.96735	0	0.00522779
KEGG_BLADDER_CANCER	0.548139	1.95506	0.00193798	0.00539235
KEGG_ACUTE_MYELOID_LEUKEMIA	0.569813	1.95633	0.00188679	0.00544929
KEGG_GLIOMA	0.527738	1.96004	0.0018797	0.00546388
KEGG_GLYCOSAMINOGLYCAN_DEGRADATION	0.699425	1.9565	0.00199203	0.00550752
KEGG_HEDGEHOG_SIGNALING_PATHWAY	0.551183	1.93775	0.00188679	0.00619389
KEGG_SPHINGOLIPID_METABOLISM	0.564977	1.93794	0.00385357	0.00626915
KEGG_AMINO_SUGAR_AND_NUCLEOTIDE_SUGAR_METABOLISM	0.589707	1.92235	0	0.00710369
KEGG_LONG_TERM_DEPRESSION	0.490079	1.90821	0	0.008059
KEGG_ARACHIDONIC_ACID_METABOLISM	0.499616	1.8987	0	0.0087237
KEGG_ARRHYTHMOGENIC_RIGHT_VENTRICULAR_CARDIOMYOPATHY_ARVC	0.55724	1.89344	0.00587084	0.00904448
KEGG_GALACTOSE_METABOLISM	0.599226	1.87735	0.00595238	0.0100731
KEGG_MTOR_SIGNALING_PATHWAY	0.483803	1.87811	0.00192678	0.0101805
KEGG_DORSO_VENTRAL_AXIS_FORMATION	0.59989	1.85454	0.00976562	0.0120661
KEGG_WNT_SIGNALING_PATHWAY	0.445726	1.85276	0.00404858	0.0121236
KEGG_PROGESTERONE_MEDIATED_OOCYTE_MATURATION	0.484123	1.83453	0.0119522	0.0136794
KEGG_TIGHT_JUNCTION	0.440436	1.83478	0.0059761	0.0138165
KEGG_SNARE_INTERACTIONS_IN_VESICULAR_TRANSPORT	0.538703	1.82561	0.0118577	0.0145072
KEGG_GNRH_SIGNALING_PATHWAY	0.449752	1.82351	0.003861	0.0145588
KEGG_REGULATION_OF_AUTOPHAGY	0.540794	1.82134	0.00413223	0.0146183
KEGG_CHRONIC_MYELOID_LEUKEMIA	0.486625	1.77638	0.0113422	0.0200713
KEGG_ALDOSTERONE_REGULATED_SODIUM_REABSORPTION	0.511876	1.77979	0.0180723	0.0200947
KEGG_BASAL_CELL_CARCINOMA	0.51362	1.77668	0.00961539	0.0202277
KEGG_PANTOTHENATE_AND_COA_BIOSYNTHESIS	0.579699	1.73098	0.0100604	0.026598
KEGG_PURINE_METABOLISM	0.417549	1.73163	0.00992064	0.0267946
KEGG_NICOTINATE_AND_NICOTINAMIDE_METABOLISM	0.515498	1.73308	0.0143737	0.0267967
KEGG_COLORECTAL_CANCER	0.452617	1.71494	0.0173745	0.0296192
KEGG_VASOPRESSIN_REGULATED_WATER_REABSORPTION	0.474456	1.70081	0.0181818	0.0323843
KEGG_RENIN_ANGIOTENSIN_SYSTEM	0.581422	1.68612	0.0186335	0.0355707
KEGG_LONG_TERM_POTENTIATION	0.422437	1.67143	0.0159046	0.0389137
KEGG_RIBOFLAVIN_METABOLISM	0.549474	1.65954	0.0260521	0.041302
KEGG_INSULIN_SIGNALING_PATHWAY	0.391225	1.66068	0.015748	0.0414239
KEGG_NOTCH_SIGNALING_PATHWAY	0.510837	1.65256	0.0289575	0.0429216
KEGG_NON_SMALL_CELL_LUNG_CANCER	0.449414	1.64798	0.0168224	0.0438382
KEGG_VIBRIO_CHOLERAE_INFECTION	0.443264	1.61947	0.0283554	0.0508147
KEGG_NITROGEN_METABOLISM	0.500743	1.60834	0.0321932	0.053512
KEGG_OOCYTE_MEIOSIS	0.422118	1.58103	0.0590551	0.0604522
KEGG_PROTEIN_EXPORT	0.603233	1.57611	0.0930693	0.0612455
KEGG_CYSTEINE_AND_METHIONINE_METABOLISM	0.46061	1.57058	0.0395257	0.0625746
KEGG_P53_SIGNALING_PATHWAY	0.431828	1.56361	0.0535714	0.0643605
KEGG_ADHERENS_JUNCTION	0.441384	1.55464	0.0751445	0.0670502
KEGG_INOSITOL_PHOSPHATE_METABOLISM	0.445537	1.54346	0.0622568	0.070347
KEGG_PROTEASOME	0.595835	1.52976	0.126016	0.0743599
KEGG_PHOSPHATIDYLINOSITOL_SIGNALING_SYSTEM	0.399504	1.4489	0.111111	0.105698
KEGG_TRYPTOPHAN_METABOLISM	0.434182	1.44597	0.0892495	0.106053
KEGG_FRUCTOSE_AND_MANNOSE_METABOLISM	0.47457	1.44908	0.126252	0.106611
KEGG_ERBB_SIGNALING_PATHWAY	0.371643	1.44213	0.0643382	0.107048
KEGG_PPAR_SIGNALING_PATHWAY	0.380523	1.40021	0.0689655	0.128087
KEGG_PROXIMAL_TUBULE_BICARBONATE_RECLAMATION	0.454947	1.3801	0.0934394	0.138479
KEGG_PHENYLALANINE_METABOLISM	0.47911	1.35445	0.121086	0.152804
KEGG_ABC_TRANSPORTERS	0.369204	1.34225	0.12069	0.158752
KEGG_GLYCOLYSIS_GLUCONEOGENESIS	0.405285	1.32343	0.180328	0.16919
KEGG_PORPHYRIN_AND_CHLOROPHYLL_METABOLISM	0.399411	1.29166	0.179226	0.187974
KEGG_ALANINE_ASPARTATE_AND_GLUTAMATE_METABOLISM	0.396794	1.29341	0.159763	0.188303
KEGG_GLYCINE_SERINE_AND_THREONINE_METABOLISM	0.405969	1.27797	0.17495	0.196166
KEGG_GLUTATHIONE_METABOLISM	0.380536	1.2475	0.209776	0.217156
KEGG_OTHER_GLYCAN_DEGRADATION	0.48938	1.22283	0.247465	0.235223
KEGG_ARGININE_AND_PROLINE_METABOLISM	0.360762	1.21118	0.237624	0.242399
KEGG_UBIQUITIN_MEDIATED_PROTEOLYSIS	0.312151	1.20851	0.248016	0.242871
KEGG_STARCH_AND_SUCROSE_METABOLISM	0.334299	1.20248	0.219512	0.24642
KEGG_ENDOMETRIAL_CANCER	0.331567	1.19876	0.236162	0.247356
KEGG_ALPHA_LINOLENIC_ACID_METABOLISM	0.375353	1.15846	0.280876	0.281207
KEGG_O_GLYCAN_BIOSYNTHESIS	0.376821	1.13827	0.303347	0.297287
KEGG_TYROSINE_METABOLISM	0.338535	1.12213	0.314225	0.309943
KEGG_BETA_ALANINE_METABOLISM	0.348308	1.07141	0.351695	0.357007
KEGG_ALZHEIMERS_DISEASE	0.295404	1.04182	0.378	0.386399
KEGG_N_GLYCAN_BIOSYNTHESIS	0.310211	1.03821	0.399217	0.38769
KEGG_THYROID_CANCER	0.305121	1.03221	0.442688	0.391685
KEGG_DRUG_METABOLISM_CYTOCHROME_P450	0.277866	1.02007	0.415479	0.401915
KEGG_STEROID_HORMONE_BIOSYNTHESIS	0.280033	0.999724	0.422535	0.421706
KEGG_CARDIAC_MUSCLE_CONTRACTION	0.289657	0.993653	0.481557	0.425353
KEGG_PYRIMIDINE_METABOLISM	0.27813	0.953117	0.480573	0.471867
KEGG_BIOSYNTHESIS_OF_UNSATURATED_FATTY_ACIDS	0.332144	0.937681	0.52233	0.48758
KEGG_TASTE_TRANSDUCTION	0.263966	0.877759	0.596117	0.561557
KEGG_STEROID_BIOSYNTHESIS	0.365804	0.85387	0.601266	0.58998
KEGG_OLFACTORY_TRANSDUCTION	0.160114	0.470906	0.987805	0.978314
CTSL	Low
NAME	ES	NES	NOM p-val	FDR q-val
KEGG_LYSINE_DEGRADATION	-0.509573	-1.69317	0.0192308	0.454239
KEGG_MATURITY_ONSET_DIABETES_OF_THE_YOUNG	-0.583073	-1.67408	0.0269231	0.254067
KEGG_AMINOACYL_TRNA_BIOSYNTHESIS	-0.679802	-1.70657	0.0355731	0.832907
KEGG_PEROXISOME	-0.511791	-1.67667	0.0419847	0.333572
KEGG_GLYCOSYLPHOSPHATIDYLINOSITOL_GPI_ANCHOR_BIOSYNTHESIS	-0.547036	-1.57911	0.0570265	0.353492
KEGG_GLYCEROLIPID_METABOLISM	-0.378656	-1.44017	0.0644491	0.499702
KEGG_ASCORBATE_AND_ALDARATE_METABOLISM	-0.548792	-1.55143	0.0674374	0.342475
KEGG_DRUG_METABOLISM_OTHER_ENZYMES	-0.370933	-1.35463	0.10687	0.387839
KEGG_PROPANOATE_METABOLISM	-0.508916	-1.43723	0.123845	0.444345
KEGG_BUTANOATE_METABOLISM	-0.501761	-1.4229	0.12782	0.377913
KEGG_TERPENOID_BACKBONE_BIOSYNTHESIS	-0.617189	-1.43215	0.15019	0.403487
KEGG_PYRUVATE_METABOLISM	-0.446927	-1.36559	0.16381	0.400886
KEGG_HOMOLOGOUS_RECOMBINATION	-0.494583	-1.38754	0.172619	0.39988
KEGG_RNA_DEGRADATION	-0.40609	-1.33566	0.174089	0.36155
KEGG_PENTOSE_AND_GLUCURONATE_INTERCONVERSIONS	-0.425772	-1.29177	0.176353	0.403781
KEGG_GLYCEROPHOSPHOLIPID_METABOLISM	-0.314047	-1.25335	0.17732	0.437315
KEGG_BASE_EXCISION_REPAIR	-0.492011	-1.34536	0.187377	0.373798
KEGG_RETINOL_METABOLISM	-0.349489	-1.21833	0.209393	0.467585
KEGG_HISTIDINE_METABOLISM	-0.395134	-1.205	0.236295	0.463458
KEGG_LINOLEIC_ACID_METABOLISM	-0.360188	-1.18422	0.24053	0.449006
KEGG_PRIMARY_BILE_ACID_BIOSYNTHESIS	-0.413215	-1.20174	0.243802	0.44521
KEGG_GLYCOSPHINGOLIPID_BIOSYNTHESIS_LACTO_AND_NEOLACTO_SERIES	-0.348979	-1.14141	0.286869	0.471973
KEGG_SPLICEOSOME	-0.40763	-1.18303	0.310976	0.430371
KEGG_METABOLISM_OF_XENOBIOTICS_BY_CYTOCHROME_P450	-0.316177	-1.09899	0.312871	0.516489
KEGG_SELENOAMINO_ACID_METABOLISM	-0.36496	-1.06919	0.371094	0.523684
KEGG_FATTY_ACID_METABOLISM	-0.362619	-1.08074	0.382576	0.525759
KEGG_HUNTINGTONS_DISEASE	-0.303298	-1.02587	0.422846	0.550105
KEGG_MISMATCH_REPAIR	-0.412097	-1.04553	0.42549	0.539177
KEGG_PENTOSE_PHOSPHATE_PATHWAY	-0.341251	-0.969119	0.459566	0.546893
KEGG_OXIDATIVE_PHOSPHORYLATION	-0.353398	-0.998371	0.461538	0.574739
KEGG_PARKINSONS_DISEASE	-0.341121	-0.970414	0.47619	0.562335
KEGG_RIBOSOME	-0.445753	-0.980429	0.492278	0.582549
KEGG_GLYOXYLATE_AND_DICARBOXYLATE_METABOLISM	-0.374591	-0.972497	0.507968	0.576965
KEGG_RNA_POLYMERASE	-0.326453	-0.922522	0.515337	0.599226
KEGG_CELL_CYCLE	-0.265174	-0.909723	0.542744	0.600112
KEGG_BASAL_TRANSCRIPTION_FACTORS	-0.281687	-0.882126	0.5625	0.590014
KEGG_NUCLEOTIDE_EXCISION_REPAIR	-0.308974	-0.883747	0.564155	0.603404
KEGG_VALINE_LEUCINE_AND_ISOLEUCINE_DEGRADATION	-0.325897	-0.884724	0.56654	0.61861
KEGG_CITRATE_CYCLE_TCA_CYCLE	-0.334494	-0.844697	0.610039	0.627421
KEGG_DNA_REPLICATION	-0.318541	-0.78821	0.631579	0.690431
KEGG_ONE_CARBON_POOL_BY_FOLATE	-0.271741	-0.691911	0.805068	0.802643
