# Supplementary material for: A Correlation Study of Prognostic Risk Prediction for Colorectal Cancer Based on Autophagy Signature Genes
Source: Front Oncol. 2021 May 25;11:595099. doi: 10.3389/fonc.2021.595099 (PMC8218632; doi:10.3389/fonc.2021.595099)
Supplement: Supplementary file 2 [file Table_2.xlsx]

## Sheet: Sheet1
Enrichment in phenotype: h (284 samples)
93 / 178 gene sets are upregulated in phenotype h
0 gene sets are significant at FDR < 25%
0 gene sets are significantly enriched at nominal pvalue < 1%
5 gene sets are significantly enriched at nominal pvalue < 5%
Enrichment in phenotype: l (284 samples)
85 / 178 gene sets are upregulated in phenotype l
0 gene sets are significantly enriched at FDR < 25%
1 gene sets are significantly enriched at nominal pvalue < 1%
3 gene sets are significantly enriched at nominal pvalue < 5%
hspa8	high
NAME	ES	NES	NOM p-val	FDR q-val
KEGG_NITROGEN_METABOLISM	0.537765	1.73972	0.0144928	1
KEGG_NICOTINATE_AND_NICOTINAMIDE_METABOLISM	0.476251	1.59112	0.0237624	1
KEGG_AMINO_SUGAR_AND_NUCLEOTIDE_SUGAR_METABOLISM	0.512867	1.68198	0.0273438	1
KEGG_RIBOFLAVIN_METABOLISM	0.51482	1.57603	0.0453649	0.992554
KEGG_PHENYLALANINE_METABOLISM	0.54476	1.56082	0.049896	0.851427
KEGG_ETHER_LIPID_METABOLISM	0.404139	1.43499	0.0758197	0.793252
KEGG_GLYCOSPHINGOLIPID_BIOSYNTHESIS_LACTO_AND_NEOLACTO_SERIES	0.449597	1.44333	0.0772201	0.848529
KEGG_GLYCOSAMINOGLYCAN_BIOSYNTHESIS_KERATAN_SULFATE	0.563595	1.45407	0.0873984	1
KEGG_CYSTEINE_AND_METHIONINE_METABOLISM	0.391984	1.35261	0.114228	0.756497
KEGG_SYSTEMIC_LUPUS_ERYTHEMATOSUS	0.543589	1.51646	0.119433	0.899037
KEGG_PANTOTHENATE_AND_COA_BIOSYNTHESIS	0.455215	1.37182	0.132383	0.873866
KEGG_GALACTOSE_METABOLISM	0.421855	1.36239	0.139959	0.838115
KEGG_PROTEIN_EXPORT	0.553061	1.44506	0.149425	0.945798
KEGG_ONE_CARBON_POOL_BY_FOLATE	0.530966	1.37949	0.151394	0.921987
KEGG_SPHINGOLIPID_METABOLISM	0.381209	1.30913	0.163636	0.750626
KEGG_FRUCTOSE_AND_MANNOSE_METABOLISM	0.429302	1.3352	0.166	0.761557
KEGG_NUCLEOTIDE_EXCISION_REPAIR	0.451266	1.32949	0.176	0.73407
KEGG_ASCORBATE_AND_ALDARATE_METABOLISM	0.454417	1.29953	0.195219	0.702563
KEGG_GRAFT_VERSUS_HOST_DISEASE	0.552667	1.35386	0.220619	0.806556
KEGG_LYSOSOME	0.359406	1.25424	0.220676	0.758613
KEGG_ALANINE_ASPARTATE_AND_GLUTAMATE_METABOLISM	0.35537	1.19854	0.220703	0.753624
KEGG_ANTIGEN_PROCESSING_AND_PRESENTATION	0.415227	1.30395	0.228346	0.726387
KEGG_STARCH_AND_SUCROSE_METABOLISM	0.318785	1.16635	0.244701	0.688061
KEGG_GLYCOLYSIS_GLUCONEOGENESIS	0.371162	1.20123	0.25567	0.775286
KEGG_TOLL_LIKE_RECEPTOR_SIGNALING_PATHWAY	0.318155	1.17479	0.264822	0.736909
KEGG_FATTY_ACID_METABOLISM	0.39673	1.21247	0.269084	0.774517
KEGG_PURINE_METABOLISM	0.277753	1.15219	0.269151	0.699398
KEGG_INTESTINAL_IMMUNE_NETWORK_FOR_IGA_PRODUCTION	0.460227	1.24987	0.270213	0.738042
KEGG_PARKINSONS_DISEASE	0.445543	1.26918	0.27163	0.750367
KEGG_O_GLYCAN_BIOSYNTHESIS	0.390938	1.17555	0.273256	0.7603
KEGG_HISTIDINE_METABOLISM	0.382393	1.18033	0.276371	0.774276
KEGG_SNARE_INTERACTIONS_IN_VESICULAR_TRANSPORT	0.328034	1.13906	0.290909	0.653684
KEGG_ARGININE_AND_PROLINE_METABOLISM	0.346762	1.14164	0.30608	0.684282
KEGG_ALLOGRAFT_REJECTION	0.497862	1.22169	0.307847	0.781867
KEGG_NATURAL_KILLER_CELL_MEDIATED_CYTOTOXICITY	0.30952	1.12477	0.323591	0.649829
KEGG_PORPHYRIN_AND_CHLOROPHYLL_METABOLISM	0.334155	1.10356	0.336066	0.677784
KEGG_LEISHMANIA_INFECTION	0.3869	1.16896	0.336735	0.703515
KEGG_ASTHMA	0.437622	1.1411	0.342916	0.666972
KEGG_TYPE_I_DIABETES_MELLITUS	0.439687	1.1725	0.352321	0.718271
KEGG_OXIDATIVE_PHOSPHORYLATION	0.403707	1.12938	0.360248	0.656957
KEGG_PROXIMAL_TUBULE_BICARBONATE_RECLAMATION	0.341745	1.05888	0.378906	0.706888
KEGG_DRUG_METABOLISM_CYTOCHROME_P450	0.281189	1.05948	0.379098	0.721727
KEGG_BASAL_TRANSCRIPTION_FACTORS	0.344654	1.07177	0.382114	0.728518
KEGG_AUTOIMMUNE_THYROID_DISEASE	0.357717	1.07031	0.385081	0.714712
KEGG_PYRUVATE_METABOLISM	0.339754	1.05293	0.390385	0.704306
KEGG_RIBOSOME	0.531642	1.14997	0.397849	0.684993
KEGG_HUNTINGTONS_DISEASE	0.305099	1.02085	0.414784	0.758367
KEGG_GLYCEROPHOSPHOLIPID_METABOLISM	0.241922	0.988279	0.456033	0.781227
KEGG_HEMATOPOIETIC_CELL_LINEAGE	0.318223	0.975532	0.462656	0.763137
KEGG_PROPANOATE_METABOLISM	0.353047	1.00444	0.463138	0.778851
KEGG_HOMOLOGOUS_RECOMBINATION	0.339724	0.970203	0.467742	0.732371
KEGG_TERPENOID_BACKBONE_BIOSYNTHESIS	0.41513	0.962438	0.474409	0.735893
KEGG_PROTEASOME	0.375298	0.97686	0.477823	0.775231
KEGG_NOD_LIKE_RECEPTOR_SIGNALING_PATHWAY	0.276356	0.977352	0.481038	0.78952
KEGG_ALDOSTERONE_REGULATED_SODIUM_REABSORPTION	0.27893	0.973186	0.481409	0.753636
KEGG_P53_SIGNALING_PATHWAY	0.271307	0.989944	0.483333	0.793772
KEGG_CYTOKINE_CYTOKINE_RECEPTOR_INTERACTION	0.257398	0.96123	0.488844	0.725979
KEGG_FC_GAMMA_R_MEDIATED_PHAGOCYTOSIS	0.255021	0.942847	0.496957	0.713719
KEGG_INOSITOL_PHOSPHATE_METABOLISM	0.276788	0.9711	0.506849	0.743744
KEGG_PRION_DISEASES	0.289568	0.945187	0.513672	0.721273
KEGG_TYROSINE_METABOLISM	0.284953	0.958611	0.515464	0.717964
KEGG_VALINE_LEUCINE_AND_ISOLEUCINE_DEGRADATION	0.328015	0.907793	0.519011	0.730555
KEGG_ALZHEIMERS_DISEASE	0.276431	0.930641	0.51992	0.701999
KEGG_MISMATCH_REPAIR	0.368076	0.936026	0.523711	0.714199
KEGG_STEROID_HORMONE_BIOSYNTHESIS	0.263263	0.950281	0.528662	0.722999
KEGG_PENTOSE_AND_GLUCURONATE_INTERCONVERSIONS	0.304634	0.932913	0.538618	0.708169
KEGG_PEROXISOME	0.253042	0.862554	0.561776	0.726436
KEGG_PYRIMIDINE_METABOLISM	0.261115	0.885572	0.570231	0.759936
KEGG_GLYCOSYLPHOSPHATIDYLINOSITOL_GPI_ANCHOR_BIOSYNTHESIS	0.302646	0.8803	0.590734	0.726213
KEGG_PRIMARY_BILE_ACID_BIOSYNTHESIS	0.285975	0.872178	0.593186	0.729037
KEGG_RNA_DEGRADATION	0.266234	0.884331	0.598848	0.751073
KEGG_BUTANOATE_METABOLISM	0.297793	0.861533	0.601547	0.718349
KEGG_TRYPTOPHAN_METABOLISM	0.26825	0.882331	0.602434	0.743983
KEGG_RNA_POLYMERASE	0.297774	0.841946	0.607219	0.704042
KEGG_ALPHA_LINOLENIC_ACID_METABOLISM	0.282853	0.882303	0.609218	0.733387
KEGG_CYTOSOLIC_DNA_SENSING_PATHWAY	0.240985	0.867704	0.648703	0.72709
KEGG_GLYCINE_SERINE_AND_THREONINE_METABOLISM	0.266712	0.853279	0.655936	0.71377
KEGG_METABOLISM_OF_XENOBIOTICS_BY_CYTOCHROME_P450	0.227761	0.843829	0.656504	0.710013
KEGG_LINOLEIC_ACID_METABOLISM	0.249965	0.853408	0.663158	0.722925
KEGG_PRIMARY_IMMUNODEFICIENCY	0.285942	0.795086	0.668763	0.770058
KEGG_DNA_REPLICATION	0.312313	0.76808	0.671458	0.764586
KEGG_REGULATION_OF_AUTOPHAGY	0.252268	0.84731	0.67319	0.713649
KEGG_JAK_STAT_SIGNALING_PATHWAY	0.199355	0.783718	0.709486	0.768819
KEGG_CHEMOKINE_SIGNALING_PATHWAY	0.211401	0.769252	0.710417	0.77179
KEGG_GLYCOSAMINOGLYCAN_DEGRADATION	0.275689	0.78674	0.727634	0.773562
KEGG_SELENOAMINO_ACID_METABOLISM	0.257666	0.780333	0.734531	0.764683
KEGG_EPITHELIAL_CELL_SIGNALING_IN_HELICOBACTER_PYLORI_INFECTION	0.203012	0.756017	0.767535	0.773498
KEGG_BIOSYNTHESIS_OF_UNSATURATED_FATTY_ACIDS	0.25466	0.728024	0.778672	0.786903
KEGG_GLUTATHIONE_METABOLISM	0.226127	0.735554	0.782328	0.785863
KEGG_CELL_ADHESION_MOLECULES_CAMS	0.187856	0.616491	0.811651	0.900415
KEGG_RETINOL_METABOLISM	0.200489	0.738881	0.817269	0.790095
KEGG_COMPLEMENT_AND_COAGULATION_CASCADES	0.202006	0.667374	0.831041	0.854955
KEGG_SPLICEOSOME	0.191402	0.564898	0.867589	0.932389
hspa8 low
NAME	ES	NES	NOM p-val	FDR q-val
KEGG_THYROID_CANCER	-0.537012	-1.85398	0.00626305	0.614599
KEGG_ENDOMETRIAL_CANCER	-0.48745	-1.72725	0.024948	0.780307
KEGG_WNT_SIGNALING_PATHWAY	-0.373362	-1.57116	0.0413223	1
KEGG_COLORECTAL_CANCER	-0.392758	-1.4792	0.063786	1
KEGG_LONG_TERM_DEPRESSION	-0.357512	-1.40252	0.076	0.623025
KEGG_VASCULAR_SMOOTH_MUSCLE_CONTRACTION	-0.393592	-1.52123	0.0817996	1
KEGG_MELANOGENESIS	-0.369561	-1.43789	0.0854871	0.942869
KEGG_HEDGEHOG_SIGNALING_PATHWAY	-0.413334	-1.42684	0.0912779	0.793106
KEGG_GAP_JUNCTION	-0.379273	-1.47562	0.0934959	1
KEGG_PROSTATE_CANCER	-0.369302	-1.41795	0.0963115	0.68299
KEGG_TGF_BETA_SIGNALING_PATHWAY	-0.374035	-1.42189	0.101626	0.734661
KEGG_DILATED_CARDIOMYOPATHY	-0.412203	-1.46246	0.111328	0.970372
KEGG_INSULIN_SIGNALING_PATHWAY	-0.312707	-1.35554	0.118393	0.624451
KEGG_ADHERENS_JUNCTION	-0.405149	-1.4306	0.127389	0.863449
KEGG_BASAL_CELL_CARCINOMA	-0.416514	-1.40742	0.131474	0.657436
KEGG_ACUTE_MYELOID_LEUKEMIA	-0.39785	-1.40077	0.13253	0.586429
KEGG_LONG_TERM_POTENTIATION	-0.319299	-1.31648	0.134146	0.535954
KEGG_TIGHT_JUNCTION	-0.311633	-1.31756	0.134576	0.55789
KEGG_HYPERTROPHIC_CARDIOMYOPATHY_HCM	-0.368004	-1.34057	0.139535	0.623298
KEGG_ARRHYTHMOGENIC_RIGHT_VENTRICULAR_CARDIOMYOPATHY_ARVC	-0.391495	-1.38161	0.143137	0.593984
KEGG_NON_SMALL_CELL_LUNG_CANCER	-0.363649	-1.32777	0.143451	0.622447
KEGG_VEGF_SIGNALING_PATHWAY	-0.333955	-1.32688	0.143984	0.593349
KEGG_NEUROTROPHIN_SIGNALING_PATHWAY	-0.335332	-1.31843	0.15678	0.582387
KEGG_VASOPRESSIN_REGULATED_WATER_REABSORPTION	-0.358928	-1.25768	0.167015	0.638459
KEGG_MTOR_SIGNALING_PATHWAY	-0.318	-1.24422	0.189583	0.643269
KEGG_AMYOTROPHIC_LATERAL_SCLEROSIS_ALS	-0.32515	-1.22191	0.197917	0.643849
KEGG_FC_EPSILON_RI_SIGNALING_PATHWAY	-0.314412	-1.23298	0.205479	0.643491
KEGG_GNRH_SIGNALING_PATHWAY	-0.288663	-1.18181	0.238193	0.711707
KEGG_PROGESTERONE_MEDIATED_OOCYTE_MATURATION	-0.285803	-1.1278	0.281609	0.744039
KEGG_AXON_GUIDANCE	-0.302773	-1.15704	0.286611	0.74638
KEGG_MELANOMA	-0.290958	-1.12565	0.292887	0.72579
KEGG_ENDOCYTOSIS	-0.278698	-1.13931	0.293388	0.739089
KEGG_CALCIUM_SIGNALING_PATHWAY	-0.275266	-1.10716	0.319018	0.722296
KEGG_NOTCH_SIGNALING_PATHWAY	-0.351109	-1.14282	0.324597	0.755462
KEGG_GLIOMA	-0.28978	-1.09691	0.325103	0.705058
KEGG_PATHWAYS_IN_CANCER	-0.259956	-1.10037	0.330724	0.716975
KEGG_APOPTOSIS	-0.281161	-1.09108	0.34308	0.698989
KEGG_B_CELL_RECEPTOR_SIGNALING_PATHWAY	-0.298708	-1.05986	0.36699	0.726364
KEGG_FOCAL_ADHESION	-0.303994	-1.08557	0.369919	0.691815
KEGG_OLFACTORY_TRANSDUCTION	-0.380635	-1.11164	0.369919	0.733675
KEGG_REGULATION_OF_ACTIN_CYTOSKELETON	-0.261665	-1.05394	0.374245	0.720308
KEGG_OOCYTE_MEIOSIS	-0.26846	-1.03109	0.384466	0.751902
KEGG_CHRONIC_MYELOID_LEUKEMIA	-0.275056	-1.02072	0.397938	0.758263
KEGG_ERBB_SIGNALING_PATHWAY	-0.256359	-1.0168	0.398785	0.748983
KEGG_PHOSPHATIDYLINOSITOL_SIGNALING_SYSTEM	-0.251461	-0.944222	0.497006	0.837145
KEGG_TASTE_TRANSDUCTION	-0.281419	-0.957318	0.504049	0.862819
KEGG_SMALL_CELL_LUNG_CANCER	-0.250953	-0.922796	0.513779	0.83082
KEGG_GLYCEROLIPID_METABOLISM	-0.244654	-0.94721	0.520468	0.847583
KEGG_PANCREATIC_CANCER	-0.25336	-0.919536	0.524109	0.821805
KEGG_RENAL_CELL_CARCINOMA	-0.252816	-0.939319	0.530364	0.830384
KEGG_ARACHIDONIC_ACID_METABOLISM	-0.25102	-0.95255	0.534323	0.854345
KEGG_NEUROACTIVE_LIGAND_RECEPTOR_INTERACTION	-0.246309	-0.913297	0.539062	0.803513
KEGG_BLADDER_CANCER	-0.266816	-0.938126	0.542339	0.815814
KEGG_MAPK_SIGNALING_PATHWAY	-0.213163	-0.916651	0.550308	0.811943
KEGG_T_CELL_RECEPTOR_SIGNALING_PATHWAY	-0.233325	-0.854142	0.573413	0.822845
KEGG_UBIQUITIN_MEDIATED_PROTEOLYSIS	-0.22629	-0.883645	0.589322	0.850554
KEGG_RIG_I_LIKE_RECEPTOR_SIGNALING_PATHWAY	-0.23411	-0.876951	0.606557	0.849547
KEGG_GLYCOSAMINOGLYCAN_BIOSYNTHESIS_HEPARAN_SULFATE	-0.263536	-0.865557	0.612967	0.827694
KEGG_PENTOSE_PHOSPHATE_PATHWAY	-0.305265	-0.862414	0.620155	0.820518
KEGG_RENIN_ANGIOTENSIN_SYSTEM	-0.295297	-0.853948	0.626482	0.809914
KEGG_TYPE_II_DIABETES_MELLITUS	-0.240556	-0.86808	0.631791	0.836759
KEGG_DORSO_VENTRAL_AXIS_FORMATION	-0.269326	-0.847466	0.634096	0.808382
KEGG_VIRAL_MYOCARDITIS	-0.247459	-0.784477	0.651394	0.858114
KEGG_PATHOGENIC_ESCHERICHIA_COLI_INFECTION	-0.258827	-0.869394	0.661258	0.848746
KEGG_N_GLYCAN_BIOSYNTHESIS	-0.243291	-0.81322	0.681452	0.820176
KEGG_ADIPOCYTOKINE_SIGNALING_PATHWAY	-0.2213	-0.835113	0.681818	0.819585
KEGG_ECM_RECEPTOR_INTERACTION	-0.240458	-0.715752	0.699399	0.881928
KEGG_MATURITY_ONSET_DIABETES_OF_THE_YOUNG	-0.290163	-0.813477	0.708171	0.832136
KEGG_LEUKOCYTE_TRANSENDOTHELIAL_MIGRATION	-0.212144	-0.763048	0.711155	0.882333
KEGG_LYSINE_DEGRADATION	-0.245731	-0.814091	0.716049	0.843973
KEGG_AMINOACYL_TRNA_BIOSYNTHESIS	-0.274104	-0.685733	0.765657	0.878335
KEGG_OTHER_GLYCAN_DEGRADATION	-0.277654	-0.720784	0.784047	0.899358
KEGG_GLYCOSAMINOGLYCAN_BIOSYNTHESIS_CHONDROITIN_SULFATE	-0.265734	-0.693297	0.785714	0.879638
KEGG_BETA_ALANINE_METABOLISM	-0.234696	-0.729877	0.80123	0.910418
KEGG_GLYCOSPHINGOLIPID_BIOSYNTHESIS_GANGLIO_SERIES	-0.263932	-0.735228	0.803607	0.914667
KEGG_BASE_EXCISION_REPAIR	-0.25113	-0.682787	0.804264	0.870926
KEGG_CELL_CYCLE	-0.186126	-0.61971	0.8125	0.8972
KEGG_GLYOXYLATE_AND_DICARBOXYLATE_METABOLISM	-0.258286	-0.679766	0.829412	0.863928
KEGG_STEROID_BIOSYNTHESIS	-0.275031	-0.647248	0.833992	0.879798
KEGG_CARDIAC_MUSCLE_CONTRACTION	-0.209796	-0.706544	0.842209	0.872292
KEGG_DRUG_METABOLISM_OTHER_ENZYMES	-0.196653	-0.720692	0.85	0.887364
KEGG_VIBRIO_CHOLERAE_INFECTION	-0.200461	-0.727261	0.867589	0.901992
KEGG_PPAR_SIGNALING_PATHWAY	-0.195279	-0.714264	0.888438	0.872457
KEGG_ABC_TRANSPORTERS	-0.18302	-0.661875	0.898833	0.874394
KEGG_CITRATE_CYCLE_TCA_CYCLE	-0.164143	-0.422033	0.961303	0.990617
