# Supplementary material for: A Correlation Study of Prognostic Risk Prediction for Colorectal Cancer Based on Autophagy Signature Genes
Source: Front Oncol. 2021 May 25;11:595099. doi: 10.3389/fonc.2021.595099 (PMC8218632; doi:10.3389/fonc.2021.595099)
Supplement: Supplementary file 3 [file Table_3.xlsx]

## Sheet: Sheet1
Enrichment in phenotype: h (284 samples)
98 / 178 gene sets are upregulated in phenotype h
71 gene sets are significant at FDR < 25%
7 gene sets are significantly enriched at nominal pvalue < 1%
24 gene sets are significantly enriched at nominal pvalue < 5%
Enrichment in phenotype: l (284 samples)
80 / 178 gene sets are upregulated in phenotype l
29 gene sets are significantly enriched at FDR < 25%
3 gene sets are significantly enriched at nominal pvalue < 1%
16 gene sets are significantly enriched at nominal pvalue < 5%
mapk9	high
NAME	ES	NES	NOM p-val	FDR q-val
KEGG_OOCYTE_MEIOSIS	0.570546	2.13824	0	0.0104142
KEGG_UBIQUITIN_MEDIATED_PROTEOLYSIS	0.560433	2.15119	0	0.0130292
KEGG_RNA_DEGRADATION	0.672664	2.18308	0	0.016589
KEGG_SNARE_INTERACTIONS_IN_VESICULAR_TRANSPORT	0.582453	1.98644	0	0.0428742
KEGG_BASAL_TRANSCRIPTION_FACTORS	0.615544	1.94464	0.00924214	0.0458983
KEGG_CELL_CYCLE	0.592607	1.94935	0.0227704	0.0511791
KEGG_PROGESTERONE_MEDIATED_OOCYTE_MATURATION	0.521727	1.99112	0.00201207	0.0522485
KEGG_NUCLEOTIDE_EXCISION_REPAIR	0.631163	1.80724	0.0251938	0.125801
KEGG_PROPANOATE_METABOLISM	0.586167	1.70284	0.0487805	0.136743
KEGG_COLORECTAL_CANCER	0.472588	1.75729	0.0147679	0.138553
KEGG_INSULIN_SIGNALING_PATHWAY	0.406558	1.77358	0.00209205	0.139144
KEGG_LYSINE_DEGRADATION	0.52807	1.73147	0.023622	0.140483
KEGG_ENDOMETRIAL_CANCER	0.475369	1.74047	0.0258449	0.142668
KEGG_AMINOACYL_TRNA_BIOSYNTHESIS	0.68513	1.7032	0.0375494	0.146349
KEGG_ERBB_SIGNALING_PATHWAY	0.424526	1.71102	0.0231214	0.150808
KEGG_TYPE_II_DIABETES_MELLITUS	0.447599	1.62648	0.0303605	0.153727
KEGG_NOD_LIKE_RECEPTOR_SIGNALING_PATHWAY	0.453384	1.56757	0.0501931	0.15501
KEGG_WNT_SIGNALING_PATHWAY	0.383774	1.64173	0.0139721	0.157244
KEGG_MTOR_SIGNALING_PATHWAY	0.418771	1.64739	0.024948	0.159775
KEGG_THYROID_CANCER	0.464182	1.58237	0.0392927	0.159799
KEGG_RIG_I_LIKE_RECEPTOR_SIGNALING_PATHWAY	0.426214	1.56779	0.0307377	0.160322
KEGG_NICOTINATE_AND_NICOTINAMIDE_METABOLISM	0.483075	1.62698	0.0211946	0.161068
KEGG_N_GLYCAN_BIOSYNTHESIS	0.485923	1.58838	0.0502901	0.161229
KEGG_SPLICEOSOME	0.571678	1.65522	0.068	0.161414
KEGG_NEUROTROPHIN_SIGNALING_PATHWAY	0.395587	1.57296	0.0504032	0.16168
KEGG_PRIMARY_BILE_ACID_BIOSYNTHESIS	0.55418	1.60958	0.0346821	0.162297
KEGG_PROTEIN_EXPORT	0.63268	1.60099	0.0945674	0.163285
KEGG_HOMOLOGOUS_RECOMBINATION	0.580243	1.59281	0.0681818	0.163742
KEGG_MISMATCH_REPAIR	0.67845	1.65949	0.0499002	0.166845
KEGG_P53_SIGNALING_PATHWAY	0.423817	1.51431	0.0598802	0.183209
KEGG_LONG_TERM_POTENTIATION	0.384108	1.51497	0.0379747	0.188357
KEGG_VASOPRESSIN_REGULATED_WATER_REABSORPTION	0.430565	1.51515	0.0536481	0.194451
KEGG_BETA_ALANINE_METABOLISM	0.472105	1.48752	0.0864979	0.196121
KEGG_PANCREATIC_CANCER	0.400643	1.45458	0.105263	0.200113
KEGG_TERPENOID_BACKBONE_BIOSYNTHESIS	0.609389	1.44857	0.147638	0.200785
KEGG_ADIPOCYTOKINE_SIGNALING_PATHWAY	0.381948	1.43752	0.0717213	0.201833
KEGG_PEROXISOME	0.449621	1.48766	0.103586	0.202041
KEGG_AMINO_SUGAR_AND_NUCLEOTIDE_SUGAR_METABOLISM	0.438664	1.44185	0.111776	0.2026
KEGG_GLYCOSYLPHOSPHATIDYLINOSITOL_GPI_ANCHOR_BIOSYNTHESIS	0.508602	1.45709	0.108268	0.202909
KEGG_ALANINE_ASPARTATE_AND_GLUTAMATE_METABOLISM	0.423013	1.40061	0.0891841	0.203468
KEGG_RENAL_CELL_CARCINOMA	0.39878	1.46827	0.0864198	0.204396
KEGG_HISTIDINE_METABOLISM	0.444765	1.38343	0.111801	0.206143
KEGG_FC_EPSILON_RI_SIGNALING_PATHWAY	0.357266	1.40213	0.0994036	0.206382
KEGG_NON_SMALL_CELL_LUNG_CANCER	0.393499	1.45895	0.0756972	0.207097
KEGG_VALINE_LEUCINE_AND_ISOLEUCINE_DEGRADATION	0.492313	1.39108	0.186613	0.207622
KEGG_PANTOTHENATE_AND_COA_BIOSYNTHESIS	0.47053	1.41893	0.0860656	0.208963
KEGG_SMALL_CELL_LUNG_CANCER	0.375571	1.38421	0.124506	0.209533
KEGG_PROSTATE_CANCER	0.367856	1.40301	0.10303	0.21001
KEGG_SELENOAMINO_ACID_METABOLISM	0.487314	1.46853	0.0976562	0.210037
KEGG_T_CELL_RECEPTOR_SIGNALING_PATHWAY	0.3689	1.35138	0.176938	0.210833
KEGG_ADHERENS_JUNCTION	0.388115	1.4219	0.104208	0.211142
KEGG_PURINE_METABOLISM	0.345736	1.41054	0.0843373	0.212494
KEGG_CHRONIC_MYELOID_LEUKEMIA	0.36387	1.35814	0.130435	0.212592
KEGG_CYSTEINE_AND_METHIONINE_METABOLISM	0.395217	1.33702	0.144213	0.21278
KEGG_TIGHT_JUNCTION	0.314592	1.33963	0.102616	0.21372
KEGG_ENDOCYTOSIS	0.32975	1.35204	0.104167	0.213774
KEGG_BIOSYNTHESIS_OF_UNSATURATED_FATTY_ACIDS	0.489207	1.40333	0.103314	0.214172
KEGG_GNRH_SIGNALING_PATHWAY	0.334395	1.35963	0.113169	0.215092
KEGG_ONE_CARBON_POOL_BY_FOLATE	0.526538	1.34205	0.202268	0.215598
KEGG_MELANOMA	0.355699	1.36284	0.100418	0.216098
KEGG_EPITHELIAL_CELL_SIGNALING_IN_HELICOBACTER_PYLORI_INFECTION	0.367196	1.36477	0.115163	0.218368
KEGG_TGF_BETA_SIGNALING_PATHWAY	0.344048	1.31736	0.155556	0.21964
KEGG_FATTY_ACID_METABOLISM	0.420105	1.31948	0.194617	0.221388
KEGG_DNA_REPLICATION	0.560536	1.32036	0.233333	0.223871
KEGG_RIBOFLAVIN_METABOLISM	0.426555	1.30415	0.167002	0.227213
KEGG_ALZHEIMERS_DISEASE	0.36285	1.29758	0.211577	0.22932
KEGG_HUNTINGTONS_DISEASE	0.362222	1.28452	0.223124	0.233788
KEGG_CITRATE_CYCLE_TCA_CYCLE	0.504845	1.28823	0.247505	0.233818
KEGG_INOSITOL_PHOSPHATE_METABOLISM	0.359712	1.27135	0.205231	0.238898
KEGG_GLIOMA	0.338909	1.27161	0.159509	0.24211
KEGG_REGULATION_OF_AUTOPHAGY	0.375808	1.25693	0.177062	0.247793
KEGG_PHOSPHATIDYLINOSITOL_SIGNALING_SYSTEM	0.334226	1.2306	0.226337	0.268299
KEGG_LONG_TERM_DEPRESSION	0.309199	1.21546	0.199597	0.274869
KEGG_PYRIMIDINE_METABOLISM	0.360479	1.21928	0.25502	0.275075
KEGG_APOPTOSIS	0.317247	1.19923	0.252485	0.28646
KEGG_ALDOSTERONE_REGULATED_SODIUM_REABSORPTION	0.315335	1.11935	0.295938	0.367241
KEGG_TOLL_LIKE_RECEPTOR_SIGNALING_PATHWAY	0.301445	1.10189	0.345309	0.382555
KEGG_PYRUVATE_METABOLISM	0.348697	1.09135	0.354207	0.384519
KEGG_NITROGEN_METABOLISM	0.34465	1.09402	0.337474	0.386433
KEGG_BUTANOATE_METABOLISM	0.350694	1.0512	0.379518	0.427786
KEGG_GLYCOSPHINGOLIPID_BIOSYNTHESIS_GANGLIO_SERIES	0.37752	1.03392	0.418327	0.443526
KEGG_PROTEASOME	0.394448	1.01335	0.448141	0.459338
KEGG_RENIN_ANGIOTENSIN_SYSTEM	0.340828	1.01777	0.411647	0.459436
KEGG_PARKINSONS_DISEASE	0.335628	1.00133	0.442656	0.469457
KEGG_TASTE_TRANSDUCTION	0.291527	0.971034	0.494186	0.499708
KEGG_GLYCEROLIPID_METABOLISM	0.255662	0.975008	0.514735	0.500053
KEGG_ABC_TRANSPORTERS	0.261921	0.953116	0.527938	0.518369
KEGG_O_GLYCAN_BIOSYNTHESIS	0.320182	0.943337	0.521921	0.52004
KEGG_DORSO_VENTRAL_AXIS_FORMATION	0.297492	0.944038	0.525355	0.525055
KEGG_OXIDATIVE_PHOSPHORYLATION	0.314147	0.927588	0.523327	0.536882
KEGG_TRYPTOPHAN_METABOLISM	0.273923	0.922056	0.542443	0.538518
KEGG_STARCH_AND_SUCROSE_METABOLISM	0.240988	0.869869	0.639623	0.605266
KEGG_DRUG_METABOLISM_OTHER_ENZYMES	0.220218	0.804356	0.758	0.685366
KEGG_RNA_POLYMERASE	0.283322	0.80735	0.661323	0.68832
KEGG_ASCORBATE_AND_ALDARATE_METABOLISM	0.268153	0.755726	0.751969	0.739996
KEGG_OLFACTORY_TRANSDUCTION	0.265033	0.757194	0.755682	0.745309
KEGG_PENTOSE_AND_GLUCURONATE_INTERCONVERSIONS	0.230229	0.684842	0.844358	0.824676
KEGG_STEROID_BIOSYNTHESIS	0.266994	0.628581	0.830986	0.877706
mapk9	low
NAME	ES	NES	NOM p-val	FDR q-val
KEGG_ARACHIDONIC_ACID_METABOLISM	-0.462654	-1.74775	0	0.121141
KEGG_GLYCOSAMINOGLYCAN_BIOSYNTHESIS_CHONDROITIN_SULFATE	-0.727386	-1.94241	0.00193424	0.110027
KEGG_COMPLEMENT_AND_COAGULATION_CASCADES	-0.56568	-1.84746	0.00770713	0.0781901
KEGG_GRAFT_VERSUS_HOST_DISEASE	-0.770781	-1.85914	0.0136719	0.0988716
KEGG_SYSTEMIC_LUPUS_ERYTHEMATOSUS	-0.700615	-1.96724	0.0154739	0.172688
KEGG_INTESTINAL_IMMUNE_NETWORK_FOR_IGA_PRODUCTION	-0.693524	-1.87275	0.018	0.146731
KEGG_HEMATOPOIETIC_CELL_LINEAGE	-0.597311	-1.84795	0.0213592	0.0911168
KEGG_GLYCOSAMINOGLYCAN_DEGRADATION	-0.625764	-1.80281	0.0235294	0.100311
KEGG_CELL_ADHESION_MOLECULES_CAMS	-0.585848	-1.87035	0.0235756	0.113302
KEGG_ASTHMA	-0.686203	-1.7959	0.0271845	0.0941043
KEGG_ALLOGRAFT_REJECTION	-0.721535	-1.74562	0.0371094	0.111355
KEGG_BLADDER_CANCER	-0.429171	-1.53389	0.037182	0.206991
KEGG_NEUROACTIVE_LIGAND_RECEPTOR_INTERACTION	-0.432007	-1.60935	0.0429448	0.17262
KEGG_BASAL_CELL_CARCINOMA	-0.463818	-1.59572	0.0436508	0.175294
KEGG_AUTOIMMUNE_THYROID_DISEASE	-0.574465	-1.65182	0.0473251	0.162566
KEGG_LEISHMANIA_INFECTION	-0.567358	-1.68608	0.0492126	0.15375
KEGG_AXON_GUIDANCE	-0.405789	-1.55658	0.0570866	0.194088
KEGG_VIRAL_MYOCARDITIS	-0.508927	-1.61601	0.064833	0.188904
KEGG_DILATED_CARDIOMYOPATHY	-0.440856	-1.51562	0.0664062	0.189938
KEGG_VEGF_SIGNALING_PATHWAY	-0.364304	-1.4596	0.0674603	0.229597
KEGG_TYPE_I_DIABETES_MELLITUS	-0.63132	-1.66371	0.0675944	0.16321
KEGG_NOTCH_SIGNALING_PATHWAY	-0.478252	-1.51755	0.0678643	0.196251
KEGG_CYTOKINE_CYTOKINE_RECEPTOR_INTERACTION	-0.431959	-1.58942	0.0752475	0.171502
KEGG_MELANOGENESIS	-0.381594	-1.45783	0.0763209	0.223274
KEGG_LEUKOCYTE_TRANSENDOTHELIAL_MIGRATION	-0.413787	-1.52507	0.0802348	0.206869
KEGG_LYSOSOME	-0.446589	-1.52174	0.0871287	0.200918
KEGG_ECM_RECEPTOR_INTERACTION	-0.54476	-1.6109	0.0927022	0.181725
KEGG_CALCIUM_SIGNALING_PATHWAY	-0.351526	-1.39025	0.0992063	0.273454
KEGG_PRION_DISEASES	-0.446551	-1.43129	0.101167	0.243014
KEGG_TYROSINE_METABOLISM	-0.411171	-1.38255	0.102161	0.265277
KEGG_HEDGEHOG_SIGNALING_PATHWAY	-0.394473	-1.40261	0.115768	0.269054
KEGG_GAP_JUNCTION	-0.358944	-1.3659	0.118236	0.25957
KEGG_PRIMARY_IMMUNODEFICIENCY	-0.541484	-1.48075	0.128459	0.215198
KEGG_ACUTE_MYELOID_LEUKEMIA	-0.387705	-1.3854	0.137066	0.270072
KEGG_MAPK_SIGNALING_PATHWAY	-0.311328	-1.32662	0.140873	0.280751
KEGG_AMYOTROPHIC_LATERAL_SCLEROSIS_ALS	-0.337657	-1.30384	0.141176	0.271794
KEGG_FC_GAMMA_R_MEDIATED_PHAGOCYTOSIS	-0.378892	-1.38082	0.145455	0.25924
KEGG_GALACTOSE_METABOLISM	-0.417438	-1.30772	0.147541	0.279802
KEGG_GLYCOSAMINOGLYCAN_BIOSYNTHESIS_HEPARAN_SULFATE	-0.400276	-1.31633	0.160079	0.277083
KEGG_GLYCEROPHOSPHOLIPID_METABOLISM	-0.317154	-1.26438	0.162933	0.291048
KEGG_ARRHYTHMOGENIC_RIGHT_VENTRICULAR_CARDIOMYOPATHY_ARVC	-0.390208	-1.32761	0.162978	0.286962
KEGG_CHEMOKINE_SIGNALING_PATHWAY	-0.38036	-1.36813	0.164683	0.264934
KEGG_PHENYLALANINE_METABOLISM	-0.458179	-1.30712	0.172414	0.274154
KEGG_HYPERTROPHIC_CARDIOMYOPATHY_HCM	-0.365603	-1.2919	0.176587	0.272267
KEGG_PORPHYRIN_AND_CHLOROPHYLL_METABOLISM	-0.381028	-1.25525	0.181818	0.283548
KEGG_ANTIGEN_PROCESSING_AND_PRESENTATION	-0.453822	-1.35723	0.185629	0.261244
KEGG_FRUCTOSE_AND_MANNOSE_METABOLISM	-0.414442	-1.32212	0.186667	0.278135
KEGG_GLYCOSAMINOGLYCAN_BIOSYNTHESIS_KERATAN_SULFATE	-0.503618	-1.30067	0.201613	0.268839
KEGG_PATHOGENIC_ESCHERICHIA_COLI_INFECTION	-0.360037	-1.24164	0.202429	0.285772
KEGG_CARDIAC_MUSCLE_CONTRACTION	-0.367086	-1.2565	0.20428	0.287846
KEGG_VASCULAR_SMOOTH_MUSCLE_CONTRACTION	-0.340184	-1.2592	0.207317	0.290726
KEGG_REGULATION_OF_ACTIN_CYTOSKELETON	-0.31553	-1.25434	0.209163	0.278998
KEGG_FOCAL_ADHESION	-0.361283	-1.28227	0.210736	0.276573
KEGG_PATHWAYS_IN_CANCER	-0.299461	-1.24081	0.211462	0.281407
KEGG_GLYCOLYSIS_GLUCONEOGENESIS	-0.346533	-1.1408	0.286	0.372948
KEGG_NATURAL_KILLER_CELL_MEDIATED_CYTOTOXICITY	-0.339269	-1.19995	0.295316	0.317868
KEGG_PPAR_SIGNALING_PATHWAY	-0.298171	-1.10693	0.312621	0.401392
KEGG_RETINOL_METABOLISM	-0.305545	-1.10245	0.3147	0.399897
KEGG_B_CELL_RECEPTOR_SIGNALING_PATHWAY	-0.333566	-1.14182	0.317073	0.378441
KEGG_GLUTATHIONE_METABOLISM	-0.348678	-1.11797	0.327004	0.394359
KEGG_CYTOSOLIC_DNA_SENSING_PATHWAY	-0.289214	-1.02391	0.396078	0.479996
KEGG_PROXIMAL_TUBULE_BICARBONATE_RECLAMATION	-0.335322	-1.04404	0.403409	0.467947
KEGG_ALPHA_LINOLENIC_ACID_METABOLISM	-0.339206	-1.03273	0.406953	0.475318
KEGG_MATURITY_ONSET_DIABETES_OF_THE_YOUNG	-0.358288	-1.01962	0.432836	0.478564
KEGG_SPHINGOLIPID_METABOLISM	-0.291345	-0.982364	0.48503	0.522553
KEGG_ARGININE_AND_PROLINE_METABOLISM	-0.289619	-0.973342	0.49	0.526336
KEGG_JAK_STAT_SIGNALING_PATHWAY	-0.241068	-0.932169	0.498024	0.552493
KEGG_ETHER_LIPID_METABOLISM	-0.276631	-0.969224	0.49899	0.523839
KEGG_RIBOSOME	-0.424463	-0.947942	0.506796	0.53784
KEGG_PENTOSE_PHOSPHATE_PATHWAY	-0.326556	-0.922152	0.540041	0.559307
KEGG_VIBRIO_CHOLERAE_INFECTION	-0.261018	-0.950571	0.547475	0.541974
KEGG_GLYCOSPHINGOLIPID_BIOSYNTHESIS_LACTO_AND_NEOLACTO_SERIES	-0.286414	-0.9077	0.594118	0.571645
KEGG_BASE_EXCISION_REPAIR	-0.304585	-0.814361	0.642857	0.67207
KEGG_METABOLISM_OF_XENOBIOTICS_BY_CYTOCHROME_P450	-0.242171	-0.863203	0.653527	0.627861
KEGG_GLYCINE_SERINE_AND_THREONINE_METABOLISM	-0.250579	-0.815828	0.697395	0.678917
KEGG_STEROID_HORMONE_BIOSYNTHESIS	-0.228283	-0.824456	0.699789	0.67574
KEGG_DRUG_METABOLISM_CYTOCHROME_P450	-0.212889	-0.787356	0.734653	0.703254
KEGG_GLYOXYLATE_AND_DICARBOXYLATE_METABOLISM	-0.293555	-0.767414	0.735294	0.722326
KEGG_OTHER_GLYCAN_DEGRADATION	-0.295092	-0.747116	0.764706	0.732182
KEGG_LINOLEIC_ACID_METABOLISM	-0.22872	-0.755575	0.802817	0.730238
