# Supplementary material for: A Correlation Study of Prognostic Risk Prediction for Colorectal Cancer Based on Autophagy Signature Genes
Source: Front Oncol. 2021 May 25;11:595099. doi: 10.3389/fonc.2021.595099 (PMC8218632; doi:10.3389/fonc.2021.595099)
Supplement: Supplementary file 4 [file Table_4.xlsx]

## Sheet: Sheet1
Enrichment in phenotype: h (284 samples)
114 / 178 gene sets are upregulated in phenotype h
86 gene sets are significant at FDR < 25%
16 gene sets are significantly enriched at nominal pvalue < 1%
48 gene sets are significantly enriched at nominal pvalue < 5%
Enrichment in phenotype: l (284 samples)
64 / 178 gene sets are upregulated in phenotype l
16 gene sets are significantly enriched at FDR < 25%
2 gene sets are significantly enriched at nominal pvalue < 1%
11 gene sets are significantly enriched at nominal pvalue < 5%
tp63	high
NAME	ES	NES	NOM p-val	FDR q-val
KEGG_T_CELL_RECEPTOR_SIGNALING_PATHWAY	0.533058	1.95991	0.00584795	0.0208222
KEGG_SYSTEMIC_LUPUS_ERYTHEMATOSUS	0.696197	1.96095	0.00582524	0.0220268
KEGG_NATURAL_KILLER_CELL_MEDIATED_CYTOTOXICITY	0.530357	1.96572	0.00803213	0.0234832
KEGG_TOLL_LIKE_RECEPTOR_SIGNALING_PATHWAY	0.526248	1.99121	0.0019084	0.0241142
KEGG_CYTOKINE_CYTOKINE_RECEPTOR_INTERACTION	0.531413	1.9829	0.00392927	0.02491
KEGG_FC_EPSILON_RI_SIGNALING_PATHWAY	0.510053	1.96624	0	0.0257589
KEGG_B_CELL_RECEPTOR_SIGNALING_PATHWAY	0.563745	2.0129	0	0.0260873
KEGG_HEMATOPOIETIC_CELL_LINEAGE	0.646526	1.99495	0	0.0265215
KEGG_INTESTINAL_IMMUNE_NETWORK_FOR_IGA_PRODUCTION	0.744885	2.01855	0.00384615	0.029179
KEGG_CHEMOKINE_SIGNALING_PATHWAY	0.557896	2.05194	0	0.0301292
KEGG_LEUKOCYTE_TRANSENDOTHELIAL_MIGRATION	0.564652	2.02422	0.00204082	0.0348649
KEGG_LEISHMANIA_INFECTION	0.631185	1.88177	0.0100806	0.036522
KEGG_VIRAL_MYOCARDITIS	0.588589	1.87463	0.0217391	0.0366583
KEGG_ASTHMA	0.738663	1.8874	0.00988142	0.0373296
KEGG_FOCAL_ADHESION	0.539479	1.89534	0.0216963	0.0377263
KEGG_PATHWAYS_IN_CANCER	0.450547	1.84617	0.0121212	0.0395256
KEGG_ECM_RECEPTOR_INTERACTION	0.638903	1.85465	0.0302419	0.0404081
KEGG_AUTOIMMUNE_THYROID_DISEASE	0.638093	1.84767	0.0159681	0.0408581
KEGG_JAK_STAT_SIGNALING_PATHWAY	0.523844	2.05448	0	0.0420438
KEGG_REGULATION_OF_ACTIN_CYTOSKELETON	0.466109	1.82317	0.00814664	0.0456635
KEGG_CELL_ADHESION_MOLECULES_CAMS	0.659679	2.08484	0	0.0527244
KEGG_PANCREATIC_CANCER	0.488094	1.78182	0.0101833	0.0527417
KEGG_NOD_LIKE_RECEPTOR_SIGNALING_PATHWAY	0.512713	1.78613	0.0173745	0.052857
KEGG_AXON_GUIDANCE	0.473442	1.78797	0.0138067	0.0542753
KEGG_LONG_TERM_POTENTIATION	0.447286	1.79269	0.00408163	0.0547916
KEGG_TGF_BETA_SIGNALING_PATHWAY	0.473991	1.76548	0.0137255	0.0572713
KEGG_MELANOMA	0.47286	1.75952	0.0120724	0.0577109
KEGG_FC_GAMMA_R_MEDIATED_PHAGOCYTOSIS	0.478907	1.74501	0.0142857	0.0605359
KEGG_ALLOGRAFT_REJECTION	0.734518	1.74724	0.038	0.0614626
KEGG_APOPTOSIS	0.448072	1.72758	0.0178218	0.0643023
KEGG_NEUROTROPHIN_SIGNALING_PATHWAY	0.442961	1.73172	0.0140281	0.0646407
KEGG_TYPE_I_DIABETES_MELLITUS	0.659553	1.71502	0.0491159	0.0680042
KEGG_ANTIGEN_PROCESSING_AND_PRESENTATION	0.557862	1.69284	0.0607287	0.0720549
KEGG_COMPLEMENT_AND_COAGULATION_CASCADES	0.515113	1.68892	0.027027	0.0721189
KEGG_MAPK_SIGNALING_PATHWAY	0.401236	1.69611	0.0177866	0.0723237
KEGG_CALCIUM_SIGNALING_PATHWAY	0.423777	1.6968	0.0214008	0.0741519
KEGG_GRAFT_VERSUS_HOST_DISEASE	0.695892	1.68018	0.0675944	0.074352
KEGG_RENAL_CELL_CARCINOMA	0.461755	1.67276	0.0220441	0.0759027
KEGG_SMALL_CELL_LUNG_CANCER	0.456835	1.66666	0.055336	0.0768
KEGG_PRIMARY_IMMUNODEFICIENCY	0.607435	1.65363	0.0682731	0.0807759
KEGG_COLORECTAL_CANCER	0.43268	1.63213	0.0355731	0.0843542
KEGG_RIG_I_LIKE_RECEPTOR_SIGNALING_PATHWAY	0.426873	1.63442	0.0194553	0.0854115
KEGG_ALDOSTERONE_REGULATED_SODIUM_REABSORPTION	0.47345	1.63686	0.020202	0.0864173
KEGG_HYPERTROPHIC_CARDIOMYOPATHY_HCM	0.457176	1.61712	0.0434783	0.0867345
KEGG_INOSITOL_PHOSPHATE_METABOLISM	0.457274	1.6181	0.03125	0.0884408
KEGG_DILATED_CARDIOMYOPATHY	0.461524	1.6076	0.0484496	0.0895159
KEGG_GLIOMA	0.429876	1.59768	0.0398406	0.0927058
KEGG_LONG_TERM_DEPRESSION	0.403457	1.56638	0.0393701	0.104153
KEGG_MTOR_SIGNALING_PATHWAY	0.412292	1.57154	0.0337972	0.105102
KEGG_PROGESTERONE_MEDIATED_OOCYTE_MATURATION	0.405063	1.56769	0.0380762	0.105385
KEGG_GLYCOSPHINGOLIPID_BIOSYNTHESIS_GANGLIO_SERIES	0.557434	1.5427	0.074364	0.114028
KEGG_PROSTATE_CANCER	0.415915	1.54634	0.0476191	0.114089
KEGG_PHOSPHATIDYLINOSITOL_SIGNALING_SYSTEM	0.414383	1.53661	0.0532544	0.115527
KEGG_AMYOTROPHIC_LATERAL_SCLEROSIS_ALS	0.394375	1.51047	0.0414201	0.119963
KEGG_EPITHELIAL_CELL_SIGNALING_IN_HELICOBACTER_PYLORI_INFECTION	0.406906	1.51367	0.0582329	0.120408
KEGG_VASCULAR_SMOOTH_MUSCLE_CONTRACTION	0.408655	1.51534	0.0808081	0.121486
KEGG_CHRONIC_MYELOID_LEUKEMIA	0.416538	1.51614	0.0800821	0.123291
KEGG_WNT_SIGNALING_PATHWAY	0.364861	1.51795	0.0514851	0.124369
KEGG_NON_SMALL_CELL_LUNG_CANCER	0.402629	1.4929	0.0632411	0.124769
KEGG_ARRHYTHMOGENIC_RIGHT_VENTRICULAR_CARDIOMYOPATHY_ARVC	0.442662	1.4992	0.105159	0.125029
KEGG_GAP_JUNCTION	0.393477	1.49553	0.0730223	0.125267
KEGG_ERBB_SIGNALING_PATHWAY	0.384	1.48811	0.0590551	0.125566
KEGG_PANTOTHENATE_AND_COA_BIOSYNTHESIS	0.488966	1.4822	0.0770751	0.127354
KEGG_VEGF_SIGNALING_PATHWAY	0.374841	1.47382	0.0721649	0.130666
KEGG_ADHERENS_JUNCTION	0.406975	1.4659	0.112403	0.133746
KEGG_TIGHT_JUNCTION	0.347274	1.45346	0.0647773	0.137584
KEGG_GLYCOSAMINOGLYCAN_DEGRADATION	0.504433	1.4546	0.0909091	0.138846
KEGG_NEUROACTIVE_LIGAND_RECEPTOR_INTERACTION	0.392086	1.44057	0.086444	0.143426
KEGG_HEDGEHOG_SIGNALING_PATHWAY	0.408322	1.41273	0.10099	0.158265
KEGG_MELANOGENESIS	0.370632	1.41492	0.102767	0.159052
KEGG_O_GLYCAN_BIOSYNTHESIS	0.468868	1.39811	0.125	0.166681
KEGG_GNRH_SIGNALING_PATHWAY	0.34488	1.38268	0.106557	0.17519
KEGG_ABC_TRANSPORTERS	0.377575	1.36477	0.115163	0.1833
KEGG_TASTE_TRANSDUCTION	0.403676	1.36111	0.12782	0.183616
KEGG_GLYCOSAMINOGLYCAN_BIOSYNTHESIS_CHONDROITIN_SULFATE	0.514533	1.35429	0.201613	0.183784
KEGG_ENDOCYTOSIS	0.335382	1.3574	0.0967742	0.183873
KEGG_DORSO_VENTRAL_AXIS_FORMATION	0.436134	1.3662	0.128773	0.184944
KEGG_ACUTE_MYELOID_LEUKEMIA	0.387532	1.34069	0.167002	0.18655
KEGG_GLYCOSPHINGOLIPID_BIOSYNTHESIS_LACTO_AND_NEOLACTO_SERIES	0.413546	1.34336	0.135307	0.186855
KEGG_SPHINGOLIPID_METABOLISM	0.399351	1.34486	0.135699	0.188189
KEGG_ENDOMETRIAL_CANCER	0.367062	1.31902	0.171315	0.200444
KEGG_RENIN_ANGIOTENSIN_SYSTEM	0.445327	1.31561	0.166998	0.20082
KEGG_SNARE_INTERACTIONS_IN_VESICULAR_TRANSPORT	0.370509	1.29291	0.164211	0.216823
KEGG_TYPE_II_DIABETES_MELLITUS	0.369799	1.28022	0.156187	0.221898
KEGG_PATHOGENIC_ESCHERICHIA_COLI_INFECTION	0.369076	1.28112	0.184874	0.223854
KEGG_GLYCOSAMINOGLYCAN_BIOSYNTHESIS_KERATAN_SULFATE	0.495752	1.26169	0.209016	0.235204
KEGG_LYSOSOME	0.376568	1.23978	0.224101	0.252375
KEGG_PRION_DISEASES	0.374781	1.22024	0.214429	0.267216
KEGG_GLYCOSAMINOGLYCAN_BIOSYNTHESIS_HEPARAN_SULFATE	0.381994	1.2121	0.252918	0.271401
KEGG_UBIQUITIN_MEDIATED_PROTEOLYSIS	0.29616	1.17004	0.281496	0.309258
KEGG_REGULATION_OF_AUTOPHAGY	0.34632	1.16423	0.262626	0.31132
KEGG_CYTOSOLIC_DNA_SENSING_PATHWAY	0.315631	1.14908	0.256098	0.3232
KEGG_INSULIN_SIGNALING_PATHWAY	0.264863	1.13015	0.273267	0.339438
KEGG_ADIPOCYTOKINE_SIGNALING_PATHWAY	0.305765	1.11706	0.304348	0.345905
KEGG_ETHER_LIPID_METABOLISM	0.325388	1.1188	0.324786	0.347918
KEGG_BASAL_CELL_CARCINOMA	0.325685	1.09652	0.356275	0.365777
KEGG_STARCH_AND_SUCROSE_METABOLISM	0.30044	1.07626	0.351297	0.38469
KEGG_VASOPRESSIN_REGULATED_WATER_REABSORPTION	0.291588	1.04159	0.400424	0.421234
KEGG_OOCYTE_MEIOSIS	0.263312	1.03695	0.389961	0.422729
KEGG_NICOTINATE_AND_NICOTINAMIDE_METABOLISM	0.305201	1.02497	0.421589	0.432906
KEGG_P53_SIGNALING_PATHWAY	0.261854	0.969765	0.472617	0.497914
KEGG_OLFACTORY_TRANSDUCTION	0.320578	0.916153	0.59381	0.559564
KEGG_ARACHIDONIC_ACID_METABOLISM	0.237651	0.918436	0.588235	0.561201
KEGG_DRUG_METABOLISM_CYTOCHROME_P450	0.23788	0.890995	0.586134	0.583238
KEGG_PRIMARY_BILE_ACID_BIOSYNTHESIS	0.29799	0.893389	0.586139	0.585953
KEGG_NOTCH_SIGNALING_PATHWAY	0.281967	0.879912	0.559184	0.586865
KEGG_AMINO_SUGAR_AND_NUCLEOTIDE_SUGAR_METABOLISM	0.268305	0.88053	0.554415	0.591617
KEGG_STEROID_HORMONE_BIOSYNTHESIS	0.230821	0.839655	0.690229	0.639307
KEGG_RIBOFLAVIN_METABOLISM	0.247202	0.760899	0.79249	0.74736
KEGG_NITROGEN_METABOLISM	0.226576	0.742032	0.852	0.766682
KEGG_RETINOL_METABOLISM	0.163748	0.592193	0.970339	0.934395
KEGG_METABOLISM_OF_XENOBIOTICS_BY_CYTOCHROME_P450	0.137815	0.506946	0.993814	0.982287
KEGG_PROTEIN_EXPORT	0.169885	0.438273	0.974	0.987588
KEGG_ASCORBATE_AND_ALDARATE_METABOLISM	0.15845	0.456236	0.990138	0.992028
tp63 low
NAME	ES	NES	NOM p-val	FDR q-val
KEGG_PYRUVATE_METABOLISM	-0.601092	-1.85484	0.00589391	0.127602
KEGG_PENTOSE_PHOSPHATE_PATHWAY	-0.639576	-1.7735	0.00793651	0.161055
KEGG_OXIDATIVE_PHOSPHORYLATION	-0.662073	-1.87575	0.0110906	0.156068
KEGG_RIBOSOME	-0.848005	-1.89805	0.0114723	0.257561
KEGG_GLYOXYLATE_AND_DICARBOXYLATE_METABOLISM	-0.672974	-1.76718	0.0123711	0.120855
KEGG_AMINOACYL_TRNA_BIOSYNTHESIS	-0.724504	-1.81833	0.020202	0.13832
KEGG_BASE_EXCISION_REPAIR	-0.644987	-1.74249	0.025	0.125698
KEGG_CITRATE_CYCLE_TCA_CYCLE	-0.712532	-1.77333	0.0316832	0.134602
KEGG_PARKINSONS_DISEASE	-0.612745	-1.73381	0.0337079	0.118363
KEGG_PEROXISOME	-0.519552	-1.7219	0.040856	0.116599
KEGG_HUNTINGTONS_DISEASE	-0.481568	-1.60618	0.0484496	0.185169
KEGG_GLUTATHIONE_METABOLISM	-0.487937	-1.54599	0.0504854	0.19641
KEGG_ALANINE_ASPARTATE_AND_GLUTAMATE_METABOLISM	-0.445765	-1.45905	0.0509165	0.269826
KEGG_SELENOAMINO_ACID_METABOLISM	-0.538582	-1.60853	0.0535714	0.198579
KEGG_STEROID_BIOSYNTHESIS	-0.666548	-1.60494	0.0571992	0.173218
KEGG_RNA_POLYMERASE	-0.557087	-1.56831	0.0613861	0.195797
KEGG_ARGININE_AND_PROLINE_METABOLISM	-0.446161	-1.46598	0.0828402	0.275637
KEGG_SPLICEOSOME	-0.563092	-1.64184	0.0953307	0.175747
KEGG_DNA_REPLICATION	-0.658314	-1.55643	0.0985626	0.195506
KEGG_GLYCEROLIPID_METABOLISM	-0.357675	-1.34452	0.105051	0.312413
KEGG_N_GLYCAN_BIOSYNTHESIS	-0.435865	-1.44087	0.108949	0.278992
KEGG_MATURITY_ONSET_DIABETES_OF_THE_YOUNG	-0.498644	-1.41209	0.11245	0.289037
KEGG_PYRIMIDINE_METABOLISM	-0.425353	-1.41542	0.115854	0.298989
KEGG_GLYCEROPHOSPHOLIPID_METABOLISM	-0.329862	-1.29416	0.121649	0.340579
KEGG_LYSINE_DEGRADATION	-0.411585	-1.37632	0.136905	0.295718
KEGG_ALZHEIMERS_DISEASE	-0.418108	-1.4094	0.148008	0.279523
KEGG_BIOSYNTHESIS_OF_UNSATURATED_FATTY_ACIDS	-0.471751	-1.36139	0.154618	0.302395
KEGG_GLYCOSYLPHOSPHATIDYLINOSITOL_GPI_ANCHOR_BIOSYNTHESIS	-0.448816	-1.3296	0.172691	0.318533
KEGG_PROTEASOME	-0.561056	-1.40924	0.173228	0.268141
KEGG_GLYCINE_SERINE_AND_THREONINE_METABOLISM	-0.391655	-1.25011	0.174349	0.375025
KEGG_HOMOLOGOUS_RECOMBINATION	-0.478724	-1.30939	0.215768	0.332339
KEGG_PURINE_METABOLISM	-0.287314	-1.1768	0.23494	0.415414
KEGG_BUTANOATE_METABOLISM	-0.441782	-1.26662	0.236686	0.364298
KEGG_RNA_DEGRADATION	-0.367042	-1.22251	0.260355	0.387203
KEGG_CARDIAC_MUSCLE_CONTRACTION	-0.337581	-1.155	0.264259	0.432328
KEGG_TERPENOID_BACKBONE_BIOSYNTHESIS	-0.534344	-1.23911	0.271154	0.376907
KEGG_TYROSINE_METABOLISM	-0.343087	-1.13939	0.281314	0.44348
KEGG_PROPANOATE_METABOLISM	-0.431833	-1.21381	0.286853	0.388486
KEGG_CELL_CYCLE	-0.359593	-1.19111	0.296296	0.406777
KEGG_HISTIDINE_METABOLISM	-0.364787	-1.13317	0.305556	0.429746
KEGG_PROXIMAL_TUBULE_BICARBONATE_RECLAMATION	-0.341195	-1.09021	0.321083	0.446615
KEGG_GLYCOLYSIS_GLUCONEOGENESIS	-0.342734	-1.12091	0.330134	0.435711
KEGG_PHENYLALANINE_METABOLISM	-0.378685	-1.08517	0.34004	0.443461
KEGG_BASAL_TRANSCRIPTION_FACTORS	-0.353445	-1.11994	0.345238	0.426774
KEGG_VIBRIO_CHOLERAE_INFECTION	-0.306174	-1.09508	0.34638	0.4504
KEGG_NUCLEOTIDE_EXCISION_REPAIR	-0.386292	-1.13455	0.356863	0.438758
KEGG_BLADDER_CANCER	-0.305136	-1.07256	0.36166	0.441397
KEGG_CYSTEINE_AND_METHIONINE_METABOLISM	-0.315056	-1.0638	0.376812	0.443134
KEGG_MISMATCH_REPAIR	-0.433617	-1.0811	0.389691	0.438994
KEGG_OTHER_GLYCAN_DEGRADATION	-0.417637	-1.05805	0.394477	0.441107
KEGG_GALACTOSE_METABOLISM	-0.333047	-1.03848	0.398785	0.448581
KEGG_VALINE_LEUCINE_AND_ISOLEUCINE_DEGRADATION	-0.382797	-1.05754	0.414729	0.433106
KEGG_FRUCTOSE_AND_MANNOSE_METABOLISM	-0.324682	-1.00452	0.447368	0.484509
KEGG_PPAR_SIGNALING_PATHWAY	-0.267411	-0.995319	0.452472	0.487298
KEGG_ONE_CARBON_POOL_BY_FOLATE	-0.369384	-0.951315	0.496139	0.528793
KEGG_THYROID_CANCER	-0.281447	-0.955095	0.502	0.533242
KEGG_FATTY_ACID_METABOLISM	-0.310229	-0.944774	0.508841	0.527863
KEGG_TRYPTOPHAN_METABOLISM	-0.278725	-0.935781	0.529297	0.530072
KEGG_ALPHA_LINOLENIC_ACID_METABOLISM	-0.299153	-0.912082	0.590385	0.554105
KEGG_PORPHYRIN_AND_CHLOROPHYLL_METABOLISM	-0.253385	-0.823871	0.702335	0.66691
KEGG_DRUG_METABOLISM_OTHER_ENZYMES	-0.220365	-0.800795	0.76626	0.689337
KEGG_BETA_ALANINE_METABOLISM	-0.256939	-0.766018	0.784969	0.72822
KEGG_PENTOSE_AND_GLUCURONATE_INTERCONVERSIONS	-0.208904	-0.63745	0.885542	0.878921
KEGG_LINOLEIC_ACID_METABOLISM	-0.186813	-0.614785	0.940631	0.888615
