# Supplementary material for: A Correlation Study of Prognostic Risk Prediction for Colorectal Cancer Based on Autophagy Signature Genes
Source: Front Oncol. 2021 May 25;11:595099. doi: 10.3389/fonc.2021.595099 (PMC8218632; doi:10.3389/fonc.2021.595099)
Supplement: Supplementary file 5 [file Table_5.xlsx]

## Sheet: Sheet1
Enrichment in phenotype: h (284 samples)
120 / 178 gene sets are upregulated in phenotype h
0 gene sets are significant at FDR < 25%
3 gene sets are significantly enriched at nominal pvalue < 1%
15 gene sets are significantly enriched at nominal pvalue < 5%
Enrichment in phenotype: l (284 samples)
58 / 178 gene sets are upregulated in phenotype l
0 gene sets are significantly enriched at FDR < 25%
0 gene sets are significantly enriched at nominal pvalue < 1%
0 gene sets are significantly enriched at nominal pvalue < 5%
ulk3	high
NAME	ES	NES	NOM p-val	FDR q-val
KEGG_GLYCEROPHOSPHOLIPID_METABOLISM	0.488863	1.97428	0	0.296478
KEGG_GLYOXYLATE_AND_DICARBOXYLATE_METABOLISM	0.678655	1.78895	0.00414938	0.344084
KEGG_GLYCINE_SERINE_AND_THREONINE_METABOLISM	0.590262	1.90036	0.00617284	0.285472
KEGG_MATURITY_ONSET_DIABETES_OF_THE_YOUNG	0.620932	1.82068	0.011811	0.354519
KEGG_PORPHYRIN_AND_CHLOROPHYLL_METABOLISM	0.513975	1.69899	0.0138614	0.506556
KEGG_VEGF_SIGNALING_PATHWAY	0.416825	1.67166	0.0182927	0.501565
KEGG_GLYCEROLIPID_METABOLISM	0.409715	1.5695	0.0185185	0.485299
KEGG_LINOLEIC_ACID_METABOLISM	0.49841	1.64942	0.0185567	0.42619
KEGG_ALPHA_LINOLENIC_ACID_METABOLISM	0.538475	1.64857	0.0266393	0.381215
KEGG_TYROSINE_METABOLISM	0.474659	1.60535	0.0357853	0.436391
KEGG_BLADDER_CANCER	0.424814	1.53221	0.0425532	0.431773
KEGG_HISTIDINE_METABOLISM	0.479699	1.51102	0.0469388	0.45279
KEGG_TRYPTOPHAN_METABOLISM	0.450319	1.48202	0.047817	0.418752
KEGG_MTOR_SIGNALING_PATHWAY	0.378681	1.45364	0.0480349	0.401575
KEGG_ARACHIDONIC_ACID_METABOLISM	0.396469	1.50755	0.0495049	0.434177
KEGG_BASE_EXCISION_REPAIR	0.590947	1.65687	0.0516529	0.466175
KEGG_GNRH_SIGNALING_PATHWAY	0.350427	1.43153	0.0585774	0.393809
KEGG_NOTCH_SIGNALING_PATHWAY	0.491618	1.56767	0.0599572	0.448843
KEGG_FRUCTOSE_AND_MANNOSE_METABOLISM	0.487767	1.53568	0.0614203	0.488146
KEGG_REGULATION_OF_AUTOPHAGY	0.4286	1.43355	0.0651769	0.404649
KEGG_ABC_TRANSPORTERS	0.40375	1.49236	0.0663984	0.44394
KEGG_PHOSPHATIDYLINOSITOL_SIGNALING_SYSTEM	0.392734	1.47193	0.0734694	0.401453
KEGG_ARGININE_AND_PROLINE_METABOLISM	0.429167	1.4527	0.0752033	0.386805
KEGG_INOSITOL_PHOSPHATE_METABOLISM	0.408233	1.47817	0.0787879	0.407433
KEGG_INSULIN_SIGNALING_PATHWAY	0.313083	1.3565	0.0925553	0.396908
KEGG_AMINOACYL_TRNA_BIOSYNTHESIS	0.593579	1.53466	0.0945674	0.455607
KEGG_OTHER_GLYCAN_DEGRADATION	0.581102	1.48745	0.100616	0.429207
KEGG_P53_SIGNALING_PATHWAY	0.368362	1.38471	0.101031	0.421702
KEGG_LYSINE_DEGRADATION	0.436337	1.46851	0.102459	0.389741
KEGG_PROXIMAL_TUBULE_BICARBONATE_RECLAMATION	0.447008	1.37286	0.112474	0.403526
KEGG_NON_SMALL_CELL_LUNG_CANCER	0.36922	1.37293	0.112936	0.415547
KEGG_PYRUVATE_METABOLISM	0.446467	1.42493	0.123772	0.391963
KEGG_SELENOAMINO_ACID_METABOLISM	0.461184	1.3911	0.130522	0.425191
KEGG_ONE_CARBON_POOL_BY_FOLATE	0.526498	1.40599	0.142276	0.411237
KEGG_GLUTATHIONE_METABOLISM	0.407147	1.32458	0.14346	0.40792
KEGG_METABOLISM_OF_XENOBIOTICS_BY_CYTOCHROME_P450	0.37209	1.35311	0.146881	0.391505
KEGG_PANTOTHENATE_AND_COA_BIOSYNTHESIS	0.431695	1.30325	0.148855	0.393737
KEGG_ENDOCYTOSIS	0.315916	1.31508	0.151951	0.403295
KEGG_HUNTINGTONS_DISEASE	0.402534	1.38013	0.152475	0.416261
KEGG_DRUG_METABOLISM_OTHER_ENZYMES	0.34386	1.27975	0.153386	0.396657
KEGG_AMYOTROPHIC_LATERAL_SCLEROSIS_ALS	0.336135	1.2661	0.153689	0.394427
KEGG_PYRIMIDINE_METABOLISM	0.394995	1.36881	0.159184	0.399225
KEGG_ALANINE_ASPARTATE_AND_GLUTAMATE_METABOLISM	0.382453	1.26895	0.160338	0.405231
KEGG_FATTY_ACID_METABOLISM	0.434211	1.3427	0.162745	0.397787
KEGG_SPHINGOLIPID_METABOLISM	0.372723	1.28262	0.167015	0.400883
KEGG_GLYCOLYSIS_GLUCONEOGENESIS	0.394389	1.29736	0.168986	0.394325
KEGG_ALZHEIMERS_DISEASE	0.394737	1.35895	0.170254	0.40424
KEGG_GALACTOSE_METABOLISM	0.407206	1.28553	0.190196	0.403993
KEGG_PEROXISOME	0.3876	1.3168	0.194389	0.410393
KEGG_BUTANOATE_METABOLISM	0.441866	1.31441	0.198807	0.395118
KEGG_FC_EPSILON_RI_SIGNALING_PATHWAY	0.320409	1.25215	0.201271	0.398911
KEGG_PHENYLALANINE_METABOLISM	0.423589	1.23751	0.210317	0.397887
KEGG_DRUG_METABOLISM_CYTOCHROME_P450	0.343654	1.26688	0.21371	0.400743
KEGG_ETHER_LIPID_METABOLISM	0.342973	1.20214	0.220374	0.428149
KEGG_THYROID_CANCER	0.342023	1.21329	0.221074	0.426866
KEGG_RNA_POLYMERASE	0.439848	1.26219	0.221757	0.392657
KEGG_PARKINSONS_DISEASE	0.456722	1.31417	0.223529	0.386455
KEGG_OXIDATIVE_PHOSPHORYLATION	0.472799	1.34162	0.225049	0.389744
KEGG_ADIPOCYTOKINE_SIGNALING_PATHWAY	0.320693	1.19449	0.228106	0.41203
KEGG_NEUROTROPHIN_SIGNALING_PATHWAY	0.304143	1.19869	0.231263	0.425765
KEGG_PENTOSE_PHOSPHATE_PATHWAY	0.432851	1.24591	0.239754	0.393203
KEGG_RETINOL_METABOLISM	0.325555	1.17354	0.245136	0.42915
KEGG_CITRATE_CYCLE_TCA_CYCLE	0.483532	1.25143	0.256566	0.392637
KEGG_N_GLYCAN_BIOSYNTHESIS	0.357275	1.19596	0.260081	0.416711
KEGG_PURINE_METABOLISM	0.275338	1.15999	0.265849	0.434358
KEGG_CARDIAC_MUSCLE_CONTRACTION	0.338071	1.15825	0.271654	0.424751
KEGG_GLYCOSYLPHOSPHATIDYLINOSITOL_GPI_ANCHOR_BIOSYNTHESIS	0.389226	1.16608	0.272189	0.432243
KEGG_LYSOSOME	0.353138	1.18523	0.273859	0.418706
KEGG_NICOTINATE_AND_NICOTINAMIDE_METABOLISM	0.344108	1.14496	0.280632	0.437486
KEGG_BIOSYNTHESIS_OF_UNSATURATED_FATTY_ACIDS	0.391505	1.15888	0.281947	0.429738
KEGG_HOMOLOGOUS_RECOMBINATION	0.41888	1.19809	0.286	0.419809
KEGG_MAPK_SIGNALING_PATHWAY	0.265617	1.12757	0.286017	0.455051
KEGG_PRIMARY_IMMUNODEFICIENCY	0.434171	1.21074	0.309278	0.423633
KEGG_TIGHT_JUNCTION	0.261232	1.10599	0.318898	0.474699
KEGG_BASAL_CELL_CARCINOMA	0.315266	1.09226	0.321888	0.465093
KEGG_PPAR_SIGNALING_PATHWAY	0.304923	1.11138	0.323171	0.47312
KEGG_GLYCOSPHINGOLIPID_BIOSYNTHESIS_LACTO_AND_NEOLACTO_SERIES	0.341073	1.09627	0.328685	0.48354
KEGG_RIG_I_LIKE_RECEPTOR_SIGNALING_PATHWAY	0.292679	1.09414	0.334601	0.468221
KEGG_CHRONIC_MYELOID_LEUKEMIA	0.295448	1.09576	0.340426	0.4781
KEGG_FC_GAMMA_R_MEDIATED_PHAGOCYTOSIS	0.298984	1.09505	0.341151	0.472791
KEGG_GLIOMA	0.293763	1.08754	0.351293	0.459996
KEGG_GLYCOSAMINOGLYCAN_BIOSYNTHESIS_KERATAN_SULFATE	0.417151	1.07783	0.360784	0.462178
KEGG_MELANOGENESIS	0.277696	1.06417	0.365217	0.475942
KEGG_PENTOSE_AND_GLUCURONATE_INTERCONVERSIONS	0.342342	1.05898	0.370445	0.472682
KEGG_VALINE_LEUCINE_AND_ISOLEUCINE_DEGRADATION	0.388201	1.08914	0.373469	0.463409
KEGG_GLYCOSAMINOGLYCAN_DEGRADATION	0.38193	1.08299	0.373967	0.460667
KEGG_PROGESTERONE_MEDIATED_OOCYTE_MATURATION	0.268312	1.05374	0.374494	0.474608
KEGG_GLYCOSAMINOGLYCAN_BIOSYNTHESIS_CHONDROITIN_SULFATE	0.38919	1.06338	0.379592	0.471606
KEGG_T_CELL_RECEPTOR_SIGNALING_PATHWAY	0.290977	1.05354	0.387841	0.469461
KEGG_RIBOFLAVIN_METABOLISM	0.338867	1.03646	0.398039	0.488086
KEGG_APOPTOSIS	0.260141	1.00855	0.406	0.52299
KEGG_ACUTE_MYELOID_LEUKEMIA	0.284929	0.991996	0.427646	0.535422
KEGG_AXON_GUIDANCE	0.258049	0.993502	0.444206	0.539427
KEGG_NITROGEN_METABOLISM	0.299654	0.977631	0.467836	0.54449
KEGG_GLYCOSAMINOGLYCAN_BIOSYNTHESIS_HEPARAN_SULFATE	0.300755	0.973179	0.475207	0.545207
KEGG_RIBOSOME	0.442648	0.988116	0.490196	0.535301
KEGG_AMINO_SUGAR_AND_NUCLEOTIDE_SUGAR_METABOLISM	0.285154	0.939757	0.498032	0.588358
KEGG_INTESTINAL_IMMUNE_NETWORK_FOR_IGA_PRODUCTION	0.32392	0.896966	0.528827	0.642275
KEGG_DNA_REPLICATION	0.349294	0.862844	0.568789	0.682334
KEGG_ASCORBATE_AND_ALDARATE_METABOLISM	0.300665	0.878645	0.597585	0.663847
KEGG_VIBRIO_CHOLERAE_INFECTION	0.250821	0.906444	0.6	0.633884
KEGG_CELL_CYCLE	0.242879	0.825042	0.609244	0.711478
KEGG_NATURAL_KILLER_CELL_MEDIATED_CYTOTOXICITY	0.235459	0.858698	0.612205	0.682219
KEGG_SPLICEOSOME	0.269807	0.812773	0.624481	0.717763
KEGG_B_CELL_RECEPTOR_SIGNALING_PATHWAY	0.23632	0.82496	0.644958	0.705053
KEGG_STEROID_HORMONE_BIOSYNTHESIS	0.241375	0.854043	0.646341	0.683044
KEGG_TASTE_TRANSDUCTION	0.2485	0.85151	0.65666	0.68076
KEGG_CALCIUM_SIGNALING_PATHWAY	0.207468	0.831461	0.656965	0.70729
KEGG_ALLOGRAFT_REJECTION	0.303551	0.735171	0.682	0.814952
KEGG_CHEMOKINE_SIGNALING_PATHWAY	0.193433	0.71825	0.727459	0.824667
KEGG_TYPE_I_DIABETES_MELLITUS	0.254175	0.67341	0.739754	0.860143
KEGG_TYPE_II_DIABETES_MELLITUS	0.221309	0.786176	0.740443	0.752308
KEGG_HEDGEHOG_SIGNALING_PATHWAY	0.205982	0.739657	0.787368	0.815841
KEGG_MISMATCH_REPAIR	0.249589	0.641831	0.805785	0.881268
KEGG_STARCH_AND_SUCROSE_METABOLISM	0.1974	0.718792	0.834331	0.831279
KEGG_BETA_ALANINE_METABOLISM	0.232035	0.698169	0.853755	0.837292
KEGG_CYTOSOLIC_DNA_SENSING_PATHWAY	0.196247	0.708676	0.879377	0.830495
KEGG_PRIMARY_BILE_ACID_BIOSYNTHESIS	0.224064	0.665028	0.899606	0.862737
KEGG_ALDOSTERONE_REGULATED_SODIUM_REABSORPTION	0.175223	0.610176	0.949119	0.904486
KEGG_ANTIGEN_PROCESSING_AND_PRESENTATION	0.140173	0.422086	0.973684	0.991159
ulk3 low
NAME	ES	NES	NOM p-val	FDR q-val
KEGG_PROTEIN_EXPORT	-0.62547	-1.63274	0.0738523	1
KEGG_VASOPRESSIN_REGULATED_WATER_REABSORPTION	-0.393538	-1.38477	0.0990291	1
KEGG_RENAL_CELL_CARCINOMA	-0.36102	-1.33486	0.140351	1
KEGG_MELANOMA	-0.352737	-1.33962	0.14313	1
KEGG_REGULATION_OF_ACTIN_CYTOSKELETON	-0.327045	-1.30508	0.149338	1
KEGG_FOCAL_ADHESION	-0.376591	-1.34816	0.161597	1
KEGG_UBIQUITIN_MEDIATED_PROTEOLYSIS	-0.330144	-1.28869	0.188755	1
KEGG_SNARE_INTERACTIONS_IN_VESICULAR_TRANSPORT	-0.364409	-1.25541	0.192	1
KEGG_TGF_BETA_SIGNALING_PATHWAY	-0.330267	-1.2571	0.207865	1
KEGG_DORSO_VENTRAL_AXIS_FORMATION	-0.389428	-1.21807	0.220779	1
KEGG_PROSTATE_CANCER	-0.310809	-1.19421	0.226236	1
KEGG_ARRHYTHMOGENIC_RIGHT_VENTRICULAR_CARDIOMYOPATHY_ARVC	-0.356377	-1.2121	0.23619	1
KEGG_ECM_RECEPTOR_INTERACTION	-0.431582	-1.28271	0.238748	1
KEGG_NOD_LIKE_RECEPTOR_SIGNALING_PATHWAY	-0.349429	-1.17818	0.288703	0.984998
KEGG_RNA_DEGRADATION	-0.351769	-1.16904	0.29249	0.947368
KEGG_CYSTEINE_AND_METHIONINE_METABOLISM	-0.32643	-1.15708	0.295938	0.923703
KEGG_BASAL_TRANSCRIPTION_FACTORS	-0.365293	-1.15614	0.302372	0.823623
KEGG_LONG_TERM_POTENTIATION	-0.268621	-1.08175	0.315175	0.811893
KEGG_O_GLYCAN_BIOSYNTHESIS	-0.374456	-1.13083	0.328273	0.845135
KEGG_OLFACTORY_TRANSDUCTION	-0.392657	-1.15665	0.335526	0.870726
KEGG_PANCREATIC_CANCER	-0.298278	-1.08233	0.343254	0.847358
KEGG_SMALL_CELL_LUNG_CANCER	-0.301006	-1.10475	0.347059	0.871757
KEGG_HYPERTROPHIC_CARDIOMYOPATHY_HCM	-0.306496	-1.08706	0.348249	0.874936
KEGG_ERBB_SIGNALING_PATHWAY	-0.278568	-1.08098	0.356322	0.780045
KEGG_RENIN_ANGIOTENSIN_SYSTEM	-0.371952	-1.07581	0.364729	0.73207
KEGG_COLORECTAL_CANCER	-0.276966	-1.05372	0.368522	0.752417
KEGG_LONG_TERM_DEPRESSION	-0.277884	-1.07724	0.371316	0.757504
KEGG_ENDOMETRIAL_CANCER	-0.292602	-1.04808	0.380228	0.712237
KEGG_DILATED_CARDIOMYOPATHY	-0.301494	-1.05285	0.384615	0.727258
KEGG_GAP_JUNCTION	-0.265038	-1.03146	0.398887	0.699771
KEGG_PATHOGENIC_ESCHERICHIA_COLI_INFECTION	-0.290049	-1.00549	0.413519	0.686526
KEGG_LEUKOCYTE_TRANSENDOTHELIAL_MIGRATION	-0.275098	-1.00619	0.415709	0.705868
KEGG_EPITHELIAL_CELL_SIGNALING_IN_HELICOBACTER_PYLORI_INFECTION	-0.27865	-1.03765	0.415861	0.709655
KEGG_ADHERENS_JUNCTION	-0.289513	-1.01667	0.418919	0.705687
KEGG_PATHWAYS_IN_CANCER	-0.231282	-0.965295	0.483932	0.723477
KEGG_NUCLEOTIDE_EXCISION_REPAIR	-0.322169	-0.966351	0.497087	0.74236
KEGG_OOCYTE_MEIOSIS	-0.248885	-0.947755	0.501027	0.736861
KEGG_WNT_SIGNALING_PATHWAY	-0.224012	-0.932685	0.516129	0.744613
KEGG_VASCULAR_SMOOTH_MUSCLE_CONTRACTION	-0.248034	-0.932246	0.521484	0.726345
KEGG_CELL_ADHESION_MOLECULES_CAMS	-0.270946	-0.880947	0.541199	0.785611
KEGG_GLYCOSPHINGOLIPID_BIOSYNTHESIS_GANGLIO_SERIES	-0.325587	-0.906697	0.559356	0.756899
KEGG_TOLL_LIKE_RECEPTOR_SIGNALING_PATHWAY	-0.227985	-0.841547	0.625	0.839238
KEGG_COMPLEMENT_AND_COAGULATION_CASCADES	-0.234094	-0.77837	0.696787	0.91725
KEGG_PRION_DISEASES	-0.247497	-0.793661	0.697581	0.909398
KEGG_CYTOKINE_CYTOKINE_RECEPTOR_INTERACTION	-0.202324	-0.749407	0.706827	0.946321
KEGG_TERPENOID_BACKBONE_BIOSYNTHESIS	-0.311423	-0.738068	0.714	0.925857
KEGG_VIRAL_MYOCARDITIS	-0.215474	-0.678369	0.731898	0.939258
KEGG_STEROID_BIOSYNTHESIS	-0.309836	-0.731964	0.734226	0.916952
KEGG_LEISHMANIA_INFECTION	-0.230584	-0.693107	0.734252	0.937239
KEGG_HEMATOPOIETIC_CELL_LINEAGE	-0.230002	-0.711128	0.735471	0.930034
KEGG_PROTEASOME	-0.250415	-0.658469	0.742063	0.945846
KEGG_SYSTEMIC_LUPUS_ERYTHEMATOSUS	-0.226999	-0.635751	0.75442	0.935888
KEGG_JAK_STAT_SIGNALING_PATHWAY	-0.189105	-0.73879	0.795591	0.944661
KEGG_PROPANOATE_METABOLISM	-0.218137	-0.635787	0.840726	0.953528
KEGG_GRAFT_VERSUS_HOST_DISEASE	-0.192815	-0.457953	0.910359	1
KEGG_NEUROACTIVE_LIGAND_RECEPTOR_INTERACTION	-0.150569	-0.578129	0.970238	0.973804
KEGG_ASTHMA	-0.155831	-0.395121	0.98	0.9942
KEGG_AUTOIMMUNE_THYROID_DISEASE	-0.148481	-0.439145	0.990291	1
